# Supplementary material for: Behavioral and brain- transcriptomic synchronization between the two opponents of a fighting pair of the fish Betta splendens
Source: PLoS Genet. 2020 Jun 17;16(6):e1008831. doi: 10.1371/journal.pgen.1008831 (PMC7299326; doi:10.1371/journal.pgen.1008831)
Supplement: S1 Table — (XLSX) [file pgen.1008831.s009.xlsx]

## Sheet: Sheet1
	Table S1: Seventeen typical fighting pairs and those parameters used to construct the representative schematic fighting structure.
	No	Fish fighting pair	Fighting duration (min)	First Biting/striking (min)	First Surface-breathing (min)	First Mouth-locking (min)	Number of mouth-locking in 60 min (time)	Average mouth-locking duration per time (min)
	1	F1 vs. F2	86	2.01	0.85	7.73	6	0.72
	2	G3 vs. G4	95	1.96	0.29	10.27	12	1.91
	3	G12 vs. G14	65	3.57	3.05	15.23	6	0.94
	4	K15 vs. K18	66	12.23	1.23	15.28	7	0.99
	5	K7 vs. K16	60	2.88	0.48	8.32	3	0.78
	6	F3 vs. F4	50	4.56	1.02	18	14	0.57
	7	B10 vs. B15	60	0.93	0.15	10.57	11	1.58
	8	D8 vs. E9	120	4.5	0.62	7.65	10	0.58
	9	E1 vs. E12	120	3.18	0.3	15	17	0.5
	10	E13 vs. E14	70	5.76	2.28	18.22	10	1.46
	11	M1 vs. M2	75	2.42	0.43	8.545	30	1.1
	12	M5 vs. M8	215	7.22	3.43	10.76	5	4.46
	13	L1 vs. L4	75	1.43	0.42	2.63	29	0.42
	14	L11 vs. K7	23	0.5	0.35	3	5	2.55
	15	H4 vs. H14	40	1.5	0.55	10.73	4	0.92
	16	K11 vs. K12	70	3.63	0.35	6.56	6	1.73
	17	G1 vs. G9	63	1.13	0.2	11.73	31	0.65
	Ave		79.59 ± 9.77	3.49 ± 0.6	0.94 ± 0.24	10.60 ± 1.12	12.12 ± 2.40	1.29 ± 0.24
