# Supplementary material for: Behavioral and brain- transcriptomic synchronization between the two opponents of a fighting pair of the fish Betta splendens
Source: PLoS Genet. 2020 Jun 17;16(6):e1008831. doi: 10.1371/journal.pgen.1008831 (PMC7299326; doi:10.1371/journal.pgen.1008831)
Supplement: S2 Table — (XLSX) [file pgen.1008831.s010.xlsx]

## Sheet: Sheet1
Table S2. Correlation coefficients of biting and striking attacks for eight typical fighting pairs used to visualize behavioral synchronization.
	E1	E2	E13	E14	F1	F2	F3	F4	G12	G14	K7	K16	K11	K12	M5	M8
E1	1
E2	0.86	1
E13	0.09	0.11	1
E14	-0.1	-0.06	0.95	1
F1	0.48	0.61	0.27	0.34	1
F2	0.28	0.5	0.15	-0.06	0.29	1
F3	-0.58	-0.23	-0.03	0.15	0.34	0.27	1
F4	-0.42	0.05	0.3	0.43	0.35	0.22	0.79	1
G12	0.13	0.46	0.02	0.13	0.86	0.38	0.7	0.66	1
G14	-0.17	0.3	0.01	0.14	0.44	0.07	0.63	0.88	0.74	1
K7	0.06	0.22	-0.56	-0.46	0.53	0.36	0.59	0.19	0.74	0.34	1
K16	-0.28	-0.1	-0.75	-0.55	0.22	-0.06	0.61	0.26	0.56	0.46	0.86	1
K11	-0.2	-0.33	-0.5	-0.22	0.14	-0.75	0.14	-0.09	0.17	0.15	0.35	0.64	1
K12	-0.23	0.15	0.13	0.33	0.47	-0.18	0.58	0.85	0.68	0.95	0.21	0.39	0.32	1
M5	-0.38	-0.03	0.36	0.24	-0.33	0.43	0.27	0.58	-0.07	0.33	-0.35	-0.31	-0.72	0.19	1
M8	-0.12	0.29	-0.14	-0.28	-0.24	0.53	0.22	0.47	0.12	0.48	0.04	0.07	-0.57	0.21	0.8	1
Yellow color indicates the r value between the two opponents of a fighting pair, r value in red showed an exception.
