# Supplementary material for: Behavioral and brain- transcriptomic synchronization between the two opponents of a fighting pair of the fish Betta splendens
Source: PLoS Genet. 2020 Jun 17;16(6):e1008831. doi: 10.1371/journal.pgen.1008831 (PMC7299326; doi:10.1371/journal.pgen.1008831)
Supplement: S3 Table — (XLSX) [file pgen.1008831.s011.xlsx]

## Sheet: Sheet1
Table S3. Correlation coefficients of surface-breathing events for eight typical fighting pairs used to visualize behavioral synchronization.
	E1	E2	E13	E14	F1	F2	F3	F4	G12	G14	K7	K16	K11	K12	M5	M8
E1	1
E2	0.86	1
E13	0.42	0.02	1
E14	0.33	0.3	0.71	1
F1	0.61	0.83	0.24	0.54	1
F2	0.47	0.81	0.08	0.52	0.97	1
F3	0.59	0.98	0.03	0.33	0.91	0.89	1
F4	0.69	0.91	0.3	0.55	0.96	0.91	0.96	1
G12	0.63	0.84	-0.01	0.3	0.62	0.6	0.84	0.78	1
G14	0.51	0.97	0.21	0.53	0.91	0.88	0.96	0.97	0.8	1
K7	0.54	0.3	0.53	0.82	0.37	0.34	0.34	0.49	0.59	0.45	1
K16	0.64	0.86	0.38	0.65	0.77	0.72	0.85	0.9	0.89	0.92	0.73	1
K11	0.57	0.72	0.18	0.42	0.97	0.95	0.82	0.87	0.46	0.8	0.2	0.6	1
K12	0.6	0.56	0.19	0.34	0.9	0.86	0.7	0.77	0.31	0.64	0.11	0.44	0.97	1
M5	0.49	0.8	-0.18	0.38	0.84	0.91	0.87	0.83	0.77	0.82	0.43	0.73	0.79	0.68	1
M8	0.55	0.7	-0.03	0.5	0.89	0.94	0.81	0.83	0.66	0.78	0.48	0.69	0.85	0.78	0.97	1
Yellow color indicates the r value between the two opponents in a fighting
