# Supplementary material for: Behavioral and brain- transcriptomic synchronization between the two opponents of a fighting pair of the fish Betta splendens
Source: PLoS Genet. 2020 Jun 17;16(6):e1008831. doi: 10.1371/journal.pgen.1008831 (PMC7299326; doi:10.1371/journal.pgen.1008831)
Supplement: S4 Table — (XLSX) [file pgen.1008831.s012.xlsx]

## Sheet: Sheet1
	Table S4. The mapping rate of 25 B.splendens brain samples from the non-fighting, D20, and D60 groups to the reference B. splendens genome
					Low Quality Reads Cleaning			Mapped reads		Unique mapped reads
	Condition	Sample	Seq type	Seq length	Raw reads	Clean reads	Rate (%)	Mapped reads	Rate (%)	Unique mapped reads	Rate (%)
	B	B1	PE	126	51346604	49975204	97.3291	40530315	81.1	39238880	78.5167
		B2	PE	126	49140932	47916476	97.5083	38745629	80.9	37669719	78.6154
		B3	PE	126	48208708	46916119	97.3188	36413547	77.7	35289963	75.2193
		B4	SE	101	13298709	13126356	98.704	10711206	81.6	10190337	76.7
		B5	SE	101	13772260	13576062	98.5754	10464211	77.1	10009146	72.8
	D20	D20-11	SE	51	28992195	28483456	98.2453	24156876	84.8	22948699	80.5685
		D20-12	SE	51	26365612	25921898	98.3171	20850543	80.4	19634782	75.7459
		D20-21	SE	101	16039586	15822999	98.6497	12206988	77.1	11686243	73.8561
		D20-22	SE	101	14104639	13927499	98.7441	11072535	79.5	10494595	75.3516
		D20-31	SE	51	31124911	30586422	98.2699	26241295	85.8	24714267	80.8014
		D20-32	SE	51	34611736	34028689	98.3155	27481148	80.8	25984663	76.361
		D20-41	SE	101	14150818	13974411	98.7534	11452056	81.9502	10981673	78.5842
		D20-42	SE	101	13862521	13680270	98.6853	11283917	82.5	10770098	78.7272
		D20-51	SE	101	16295421	16086482	98.7178	12366775	76.9	11803101	73.3728
		D20-52	SE	101	13083352	12915583	98.7177	10159827	78.7	9705272	75.1439
	D60	D60-11	PE	126	53546536	52057680	97.2195	42645353	81.9	41162445	79.0708
		D60-12	PE	126	53478206	52015637	97.2651	41457489	79.7	40142687	77.1743
		D60-21	SE	51	35483598	34884741	98.3123	30695163	88	29515535	84.6087
		D60-22	SE	51	30019262	29511844	98.3097	25765839	87.3	24528309	83.1134
		D60-31	SE	51	37746931	37101295	98.2896	32767131	88.3	31295160	84.3506
		D60-32	SE	51	32238404	31699155	98.3273	26800877	84.5	25419756	80.1906
		D60-41	SE	101	15146512	14950508	98.7059	12507414	83.7	12055255	80.6344
		D60-42	SE	101	14901370	14702373	98.6646	11805871	80.3	11276207	76.6965
		D60-51	SE	101	15386535	15195196	98.7565	12312109	81	11794758	77.6216
		D60-52	SE	101	16529217	16326872	98.7758	12853298	78.7	12226599	74.8864
	Average				27554983	2.70153e+07	98.2991	2.21499e+07	81.61	2.12215e+07	77.9485
	PE: Paired-end
	SE: Single-end
	Unique mapped reads, reads that mached the reference genome in only one position
	B: Non-fighting group; D20: During fighting 20 min; D60: During fighting 60 min
