# Supplementary material for: Behavioral and brain- transcriptomic synchronization between the two opponents of a fighting pair of the fish Betta splendens
Source: PLoS Genet. 2020 Jun 17;16(6):e1008831. doi: 10.1371/journal.pgen.1008831 (PMC7299326; doi:10.1371/journal.pgen.1008831)
Supplement: S5 Table — (XLSX) [file pgen.1008831.s013.xlsx]

## Sheet: Sheet1
	Table S5. Differential Expression Genes List (DEGs) (Average TMM value)
	Gene	B	D20	D60
	BSP_11067_-	0.216768	1.12716	0.978272
	BSP_00290_prrt1	3.88159	5.09269	5.93596
	BSP_08156_CABZ01053221.1	0.983664	1.79311	1.82091
	BSP_00178_pcbp3	0	0.762789	0.837474
	BSP_16050_klf12b	1.5993	2.51344	3.15389
	BSP_21055_zgc:162945	0	0.810108	0.442425
	BSP_02152_BX546500.1	0.0947319	0.636182	0.409052
	BSP_09061_si:ch211-149k12.3	0.270653	0.755912	0.596968
	BSP_12699_gpr146	0.431092	0.514204	1.28443
	BSP_00994_BX511176.2	0.282821	0.548157	0.341909
	BSP_08654_csmd1a	0.438512	0.952205	1.01741
	BSP_11800_rbp4	2.84678	2.77433	4.04144
	BSP_22187_-	0.0484465	0.335199	0.431152
	BSP_07739_si:dkey-28o19.1	0.320986	0.901814	0.822803
	BSP_15889_xk	1.70546	3.0705	3.24266
	BSP_08190_prkcaa	0.301017	1.073	1.11379
	BSP_21401_gpr12	1.37454	2.47203	2.81712
	BSP_18835_si:dkey-23a23.2	0.0292313	0.709288	0.621778
	BSP_13902_BX548028.1	0.39591	1.13786	0.545248
	BSP_22921_CR848040.3	0.120531	0.693434	0.357172
	BSP_21729_btg1	1.67906	2.71373	3.56079
	BSP_21827_-	0	0.940801	0.502373
	BSP_22814_CHST13	0.105869	0.332832	0.762719
	BSP_17129_trpc5a	0.567911	1.26737	1.70981
	BSP_21462_kctd16b	0.829003	1.57459	2.25341
	BSP_10341_klf9	1.22391	1.96233	3.22201
	BSP_09425_CSMD3	0.194449	0.676418	0.587107
	BSP_18047_kita	1.34515	1.90363	2.96073
	BSP_12222_FO704673.1	0.0810105	0.326959	0.147528
	BSP_16283_kcnj8	1.21913	1.30557	2.26064
	BSP_19004_-	1.33872	2.59551	2.11038
	BSP_19272_-	0.896556	3.1569	2.89818
	BSP_02841_BX890543.1	0.0532829	0.403308	0.134817
	BSP_04330_BX890543.1	0.0278696	0.408336	0.448232
	BSP_21424_-	0.504641	1.41732	1.2247
	BSP_18780_ttyh3b	0.759549	1.33934	1.85645
	BSP_01438_grin2aa	0.504507	1.20709	1.34885
	BSP_07499_spon1a	0.419861	0.749651	1.19888
	BSP_08339_slc20a2	3.37861	3.95448	4.77003
	BSP_00147_unc45b	0.237732	0.774047	0.887186
	BSP_18618_CABZ01071020.1	1.99732	2.03837	2.93873
	BSP_18196_SRCIN1	0.342437	0.914545	1.16541
	BSP_06590_SPHK1	0.740324	2.14537	1.29341
	BSP_00574_pcdh1g31	1.94793	2.47584	3.12296
	BSP_15375_-	0.0674225	0.391885	0.151985
	BSP_01984_kcnk3a	0.393031	0.657392	1.00546
	BSP_21323_zgc:136472	0.267162	0.595564	0.743562
	BSP_20020_ch25h	0.78098	1.43763	1.99299
	BSP_18301_-	0	0.823919	0.45898
	BSP_18432_BX324233.1	0.127475	0.992186	0.454662
	BSP_06500_cd40lg	0.269907	0.510701	0.276661
	BSP_17798_pmepa1	0.170483	0.794277	1.1732
	BSP_16324_lhfpl4b	0	0.467529	0.489086
	BSP_18403_klhl24b	1.00031	1.2176	1.92286
	BSP_06401_ccl25b	0.647818	1.09925	2.41694
	BSP_06437_cbln1	0.979161	1.79298	2.55564
	BSP_15027_-	0.0531085	0.207156	0.428727
	BSP_12543_tdh	2.8717	3.35406	4.46336
	BSP_18022_irs2b	3.43522	4.09349	6.66715
	BSP_00071_-	0.168169	1.97842	1.81574
	BSP_07839_WDR7	2.65835	3.42846	4.06161
	BSP_03598_pawr	0.884395	1.37636	2.06756
	BSP_01482_-	0	0.408503	0.110624
	BSP_07015_si:ch73-52p7.1	0.921174	1.03325	2.1961
	BSP_19409_sobpa	0.645002	1.19217	1.55182
	BSP_04390_msi2b	0.231091	0.425135	0.671517
	BSP_21084_map4l	1.23627	2.24108	2.38559
	BSP_03138_g0s2	0.341194	0.434742	1.47444
	BSP_15733_socs1a	0.248015	0.966133	0.572966
	BSP_16845_CR382337.2	0.504727	1.21574	1.25665
	BSP_17102_mnx2b	0.120705	0.0288179	0.941202
	BSP_05460_si:ch211-245h14.1	2.3459	3.76617	3.21596
	BSP_02066_BX324233.1	0	0.579683	0.503553
	BSP_11355_oaz1b	0.0766379	0.324094	1.14575
	BSP_18370_nr4a1	2.74662	4.57864	6.41428
	BSP_06227_-	0	0.332463	0.205977
	BSP_04393_si:dkey-23i12.7	0.86698	1.67928	2.03466
	BSP_16659_si:dkey-52j6.3	0.253642	1.12078	1.1953
	BSP_23988_CR848040.3	0.181952	0.803855	0.707871
	BSP_19163_vamp2	2.30298	3.31425	4.49316
	BSP_05389_-	0.271642	0.681548	0.362067
	BSP_18148_rpz6	1.53487	2.09744	3.03163
	BSP_12682_-	0.0278696	0.774052	0.530221
	BSP_07105_si:ch211-212k18.7	1.1608	1.55958	2.26973
	BSP_05291_erf	1.08755	1.41293	2.68741
	BSP_04450_efnb2a	0.445035	0.999871	1.13872
	BSP_13055_il6r	0.727885	0.927185	1.63752
	BSP_14925_plpp3	1.46082	1.64067	2.42309
	BSP_10627_-	0.0252388	0.524659	0.430589
	BSP_23269_rnf44	2.34535	2.83244	3.76701
	BSP_23131_-	0.0252388	0.268072	0.0529066
	BSP_05363_-	0.136481	0.579459	0.886627
	BSP_18873_C14orf132	0.848018	1.40322	2.48634
	BSP_12175_negr1	1.11215	1.54584	2.41231
	BSP_11659_si:ch211-149k12.3	0.294849	0.869694	0.81105
	BSP_06088_-	0.105547	0.594569	0.324543
	BSP_17433_CABZ01033394.1	0.170483	0.783439	0.511027
	BSP_18086_-	0	1.03438	0.762839
	BSP_20755_sox18	0.324372	0.382981	1.03326
	BSP_16558_si:ch211-161n3.3	0.33836	0.727227	0.429315
	BSP_04824_si:ch211-212k18.13	0.415243	1.30062	0.889934
	BSP_11573_ptger4c	0.88751	1.82815	2.11795
	BSP_19898_-	0.803036	1.40533	1.63762
	BSP_22163_ackr3a	0.44275	0.713955	1.28499
	BSP_00556_wnk1b	0.88832	1.9875	1.90283
	BSP_14981_vgf	1.51382	2.3628	3.28954
	BSP_12536_traf3ip1	0.17297	0.715647	0.703248
	BSP_06165_GFOD1	1.88164	2.65722	3.42126
	BSP_13286_SAMD12	1.04609	1.83586	2.50443
	BSP_01612_slc2a3a	1.19179	1.44038	2.52583
	BSP_14823_-	0.165712	0.693533	0.15399
	BSP_14641_nab2	3.19393	4.4816	5.76502
	BSP_16612_s1pr3a	0.233353	0.634755	1.05234
	BSP_09390_-	0.216625	0.72435	0.801321
	BSP_14326_mhc1uka	1.35483	1.96374	1.82064
	BSP_04321_pef1	0.706013	1.24154	1.36361
	BSP_12801_ucp3	0.536538	0.772198	1.54576
	BSP_04539_mstnb	0.653156	0.908424	2.30439
	BSP_21754_ache	3.02721	3.76259	4.84474
	BSP_12049_vasna	0.77538	0.65979	1.55892
	BSP_16893_fshb	2.91129	2.8278	3.79347
	BSP_19028_f3a	3.60084	3.8658	5.38721
	BSP_13350_BX000446.1	0.661567	1.33356	1.5415
	BSP_04975_foxo6b	0.362456	0.791519	0.930873
	BSP_22317_ttc36	0.531112	0.399039	1.08004
	BSP_06657_slc16a1a	1.95982	2.34895	3.61761
	BSP_00515_si:ch73-22o12.1	0.776412	1.93988	2.61096
	BSP_01215_BX546500.1	0	0.360619	0.190591
	BSP_00253_lpar1	0.300842	0.542044	0.899886
	BSP_04621_-	0.363332	0.758139	1.12999
	BSP_20738_-	0	0.371168	0.257471
	BSP_16347_kcnk6	0.205678	0.432455	0.677536
	BSP_21075_ido1	0.171641	0.818416	0.399072
	BSP_06968_nrp2a	0.290697	1.09951	1.07603
	BSP_00427_si:dkey-19b23.8	2.63618	3.91405	5.22401
	BSP_14120_BX908782.2	0.268507	0.629965	0.260496
	BSP_24021_-	0	0.369427	0.22621
	BSP_20051_si:ch211-212k18.13	0.0926614	0.341891	0.0103332
	BSP_18646_mhc1zca	1.91732	2.89748	3.6771
	BSP_00408_vamp8	0.582923	0.934853	1.52443
	BSP_04365_foxj1a	0.200285	0.32711	1.8655
	BSP_14387_cd28	0.0278696	0.393445	0.310327
	BSP_12408_tmem163b	0.60241	1.36819	2.04602
	BSP_16480_si:ch211-183d21.3	1.70292	2.8862	3.37039
	BSP_12425_si:dkey-191j3.2	0.40016	1.16668	1.0011
	BSP_04308_si:ch211-264e16.2	0.912909	1.46196	1.89073
	BSP_09160_BX511224.1	0	0.37687	0.216277
	BSP_12312_BX324233.1	0	1.04985	0.701599
	BSP_13643_-	0.145688	0.345369	0.819911
	BSP_12758_dusp4	2.24176	3.37938	4.46638
	BSP_10808_myo9aa	1.24853	2.20405	2.50322
	BSP_24008_-	0	0.320522	0.180628
	BSP_15301_nell2b	0.1451	0.534162	0.869515
	BSP_11423_grin2aa	0.64102	2.03498	1.85991
	BSP_15454_adma	0.492035	0.790194	1.45438
	BSP_10446_gsk3b	2.61135	3.33935	4.35232
	BSP_23778_-	0.0823397	0.44977	0.346384
	BSP_01920_-	0.22246	0.493659	0.735055
	BSP_01616_-	0.0292313	0.646892	0.410097
	BSP_10206_CT573342.2	0.278428	0.735599	0.436363
	BSP_03074_-	0	0.489688	0.323451
	BSP_24062_-	1.23481	1.85463	1.18976
	BSP_13241_prss1	0.332045	0.581639	0.0545373
	BSP_01037_slc13a4	1.64055	1.54745	2.82848
	BSP_02249_npy8br	1.88828	2.94632	3.60117
	BSP_17997_CABZ01032906.1	0.752721	2.34988	2.12911
	BSP_22240_ube2ql1	3.02202	3.86979	4.89273
	BSP_00373_mpped1	0.646919	1.61719	2.22441
	BSP_15705_-	0.55128	1.60559	1.27792
	BSP_04314_BX324233.1	0.16794	1.33429	0.816175
	BSP_13999_spsb4a	0.785267	1.43308	1.79384
	BSP_09364_ndrg1a	0.0278696	0.415483	0.0521558
	BSP_04646_scn4ba	0.621784	0.794307	1.30702
	BSP_19747_sorcs2	0.0674225	0.963567	0.882298
	BSP_12661_BX004889.2	0.14784	0.616507	0.461793
	BSP_00300_ago3a	1.37298	2.34252	2.96336
	BSP_02883_brinp3a.2	0.698049	1.88164	0.751256
	BSP_16854_znf367	0.360015	0.510702	1.19135
	BSP_04241_-	0.217665	1.95632	1.53604
	BSP_19002_-	0.788737	1.22437	1.77214
	BSP_22535_-	0.661411	1.62171	1.42855
	BSP_03579_CR354584.3	0.538931	1.46168	2.08725
	BSP_04511_-	1.1418	3.54713	3.22522
	BSP_06178_-	0.183269	1.04436	0.548644
	BSP_23071_angptl2a	0.10888	0.3212	0.591564
	BSP_02536_nr4a3	2.27347	2.57704	5.07417
	BSP_00581_si:dkey-79d12.5	0.938199	1.52654	2.15503
	BSP_17845_necab2	0.121893	0.474371	1.14585
	BSP_16463_tmem163b	0.549084	1.05742	1.42208
	BSP_24171_ttn.2	0.0763161	0.202197	0.34402
	BSP_04562_cnn2	2.10674	2.68809	4.03729
	BSP_01520_si:ch73-261i21.5	0.595877	1.76539	1.40442
	BSP_11609_gas1a	0.370306	0.643373	1.28026
	BSP_17749_fosl2	3.60093	4.64666	5.86643
	BSP_10496_apoeb	4.68064	5.29887	6.24819
	BSP_20666_si:ch211-209f23.6	0.0926614	0.825262	0.657599
	BSP_07340_slc2a6	0.448023	1.43416	0.72034
	BSP_14216_CT990567.1	0.0278696	0.376039	0.38619
	BSP_09125_pxdc1b	1.99256	2.0889	3.28663
	BSP_06406_pcdhb	3.75541	4.62468	5.57887
	BSP_15217_npas4a	3.98369	6.71429	7.8142
	BSP_07635_foxo1a	2.09058	3.48605	3.56521
	BSP_17416_mbnl1	1.06986	2.28122	2.41834
	BSP_07699_bsnb	0.77224	1.84807	1.58029
	BSP_03590_pea15	1.38688	2.08698	2.79048
	BSP_21306_si:dkey-16p6.1	0	0.191859	0.393513
	BSP_00288_onecutl	0.123963	0.54679	0.7508
	BSP_14611_paqr4a	0.759075	1.50441	1.97919
	BSP_17031_-	1.67534	2.0954	1.27875
	BSP_09651_brinp3a.1	6.93816	8.07648	6.70676
	BSP_10297_rapgefl1	0.938219	1.99673	2.45235
	BSP_16998_MAP3K11	0.586349	1.05482	1.31201
	BSP_02045_zgc:158464	0.283	1.1459	1.05379
	BSP_09922_-	0.0278696	0.382746	0.308354
	BSP_14882_itgam	0.434109	0.931756	0.682407
	BSP_12563_per2	3.61247	3.61824	5.71782
	BSP_18809_paqr7b	2.63103	3.36442	4.15232
	BSP_20671_-	0.0278696	0.0924791	0.393107
	BSP_03435_vav2	0.586952	2.50227	2.16666
	BSP_14510_-	0	0.545712	0.417463
	BSP_22991_si:dkey-5i16.5	0.246865	0.495161	1.13589
	BSP_07430_-	0.302265	1.42924	0.888408
	BSP_23034_VSTM2A	1.30932	2.34316	3.00144
	BSP_17641_FO082781.1	0.605169	1.50083	1.83387
	BSP_15560_gng13b	0.686301	1.20722	1.75272
	BSP_22062_csmd2	0.438467	1.38682	0.829653
	BSP_07024_col18a1a	0.431434	0.776311	1.15113
	BSP_22776_pcdh2g17	0.398786	0.591803	0.869963
	BSP_08665_spon1a	1.93938	2.31308	3.23487
	BSP_12277_gpc5c	0.775506	1.05085	1.52572
	BSP_08494_nfixa	1.40117	2.12799	2.66984
	BSP_14956_-	0.099157	0.999259	0.850328
	BSP_16359_-	0.0531085	0.577788	0.435588
	BSP_17461_-	0.210601	0.77062	0.840639
	BSP_23971_si:dkey-23c22.7	0	0.733982	0.878843
	BSP_00684_syngap1b	0.0952922	0.800347	0.799314
	BSP_13517_BX511082.1	0.175145	0.592137	0.455683
	BSP_06680_si:dkeyp-75b4.10	0.177072	0.193972	0.58977
	BSP_14935_KCNB2	0.14784	0.438272	0.578338
	BSP_14403_ppp1r3da	1.64079	2.37405	3.86685
	BSP_10640_zgc:154093	2.01748	2.4962	3.98264
	BSP_15114_gnao1a	0.671354	1.27522	2.21956
	BSP_16637_dram1	0.530077	0.892464	0.47327
	BSP_10125_phactr4b	2.72019	3.01959	4.13664
	BSP_16051_pard6b	0.55584	1.03981	1.67046
	BSP_18739_sstr2a	0.823825	1.71528	2.33312
	BSP_19497_si:dkey-57c15.1	0.568739	1.20871	1.82886
	BSP_07840_-	0.16593	0.941243	0.489121
	BSP_13401_inhbab	0.131108	0.4747	1.34512
	BSP_15305_BX546500.1	0	0.680806	0.40765
	BSP_19942_-	0.481152	0.921428	1.21312
	BSP_23638_-	0.157648	0.457686	0.683957
	BSP_08770_BX004816.1	0	0.307629	0.439424
	BSP_20128_-	0	0.310616	0.389037
	BSP_15109_nell2a	0.287852	0.715557	0.939883
	BSP_15111_-	0.0836413	0.511656	0.384579
	BSP_19874_-	0	0.723347	0.775225
	BSP_00157_CR848788.1	0.394191	1.04837	0.664157
	BSP_00410_-	0.0292313	0.519372	0.461686
	BSP_00209_-	0.20516	0.490399	0.291716
	BSP_23428_-	0.131108	1.95358	1.7279
	BSP_18428_-	0	0.273177	0.227177
	BSP_15388_pcbp3	0.0531085	0.880275	0.792189
	BSP_07359_slc23a2	1.50729	2.01874	2.97435
	BSP_23152_CR925720.1	0	0.450775	0.270003
	BSP_07659_agt	1.04643	1.08811	2.38442
	BSP_18700_-	0.0926614	0.56427	0.579762
	BSP_06374_foxc1a	0.34692	0.564352	1.10467
	BSP_06769_gsk3ab	1.99526	2.72018	3.571
	BSP_09514_lyz	1.42862	2.30878	1.97948
	BSP_08764_kcnh2a	1.6676	3.80998	3.51935
	BSP_09964_-	0.175921	0.702895	0.78337
	BSP_14526_si:ch211-199o1.2	0.177072	0.570444	1.0303
	BSP_18847_fstl4	0.479387	1.13889	1.45066
	BSP_07354_si:cabz01030277.1	0.277325	0.669271	0.274066
	BSP_21066_vax2	0.380277	1.19736	1.24987
	BSP_18178_ppm1e	3.00503	3.37681	4.80436
	BSP_19551_slc1a4	2.52436	3.04897	3.99165
	BSP_10383_BX897670.1	0.299108	1.5365	1.2603
	BSP_16907_ccr9a	1.0782	2.16086	3.24553
	BSP_24003_-	0	0.443863	0.368728
	BSP_19591_si:cabz01030277.1	0.150001	0.376361	0.175099
	BSP_10628_dusp2	1.31352	2.71897	3.43137
	BSP_01775_pvrl2l	1.11732	2.58957	2.71933
	BSP_11979_-	0.811863	1.44083	1.96448
	BSP_01802_e2f3	0.450854	0.769042	1.30424
	BSP_13587_-	0	0.47546	0.271547
	BSP_14210_BX324233.1	0.226765	0.886207	0.891214
	BSP_23144_BX324233.1	0.928423	1.7606	1.80622
	BSP_04752_pomca	5.54443	4.00865	5.87878
	BSP_22519_ighv1-4	2.6286	2.81157	2.97334
	BSP_13821_slc23a1	0.679949	2.7506	2.73188
	BSP_14087_-	0.448262	1.01153	1.31257
	BSP_06873_-	0.752747	3.18822	2.42801
	BSP_23917_zgc:162945	0	0.489356	0.444011
	BSP_05810_ntrk3a	0.123194	0.840035	0.765722
	BSP_08127_eipr1	0.932038	1.66759	2.34618
	BSP_16415_BX511082.1	0.0252388	0.507893	0.424334
	BSP_17398_lsr	0.273869	0.749018	0.787641
	BSP_08826_-	0.0292313	0.475667	0.368269
	BSP_11765_CABZ01060891.1	1.67338	2.90616	3.69527
	BSP_12306_itprip	0.179128	0.601622	0.771189
	BSP_18974_cmlc1	0.490015	0.61625	0.851652
	BSP_20601_-	0.0776778	0.441029	0.623843
	BSP_03527_-	0.165218	0.70914	0.610257
	BSP_10884_-	0	0.410281	0.263396
	BSP_22270_maml3	0.169152	0.652488	0.848698
	BSP_22497_atf3	0.526276	0.909031	2.12595
	BSP_14545_fam83ha	0.0278696	0.437426	0.194455
	BSP_15133_cldn5a	0.338075	0.731432	2.10154
	BSP_21872_fgfbp1b	0.423549	0.451854	1.44096
	BSP_08675_-	0.179137	0.641296	0.227326
	BSP_21003_spry2	0.0674225	0.224967	0.48119
	BSP_19104_-	0.145944	0.280547	0.900715
	BSP_12341_-	0.0531085	0.480789	0.407052
	BSP_02079_pid1	1.94746	3.08121	3.50395
	BSP_09706_-	0.0966538	1.10371	0.850639
	BSP_23165_CT583642.1	0.426577	1.44516	1.23901
	BSP_12467_sc:d189	1.11843	2.30483	2.47613
	BSP_09685_slc13a5a	0.0292313	0.0198065	0.840087
	BSP_14757_b3gnt7	1.41466	1.95404	2.91341
	BSP_17264_tmem163a	1.30061	2.31571	2.83717
	BSP_08533_ism2b	0.384716	0.533313	1.33465
	BSP_10485_pmp22a	1.53691	1.77559	3.50233
	BSP_08880_-	0.0532829	0.628149	0.446121
	BSP_17574_mri1	1.21493	2.11672	2.61614
	BSP_18481_si:dkeyp-88h4.2	0	0.472336	0.289934
	BSP_08283_-	0.222561	0.994817	0.804584
	BSP_04182_nanos1	1.92997	2.62998	3.22288
	BSP_21313_nudt14	0.884282	1.8251	2.26672
	BSP_23411_si:dkey-151g22.1	0.366335	1.27767	1.29013
	BSP_13545_mhc1uka	1.19317	2.36813	2.44921
	BSP_13030_chrm4a	0.970359	1.86655	2.49614
	BSP_02009_-	0.530284	1.11408	1.23825
	BSP_12624_dusp3a	1.42589	2.43094	3.03386
	BSP_19347_kcnj2a	0.788223	1.50708	2.48602
	BSP_23270_-	0.25238	1.82522	1.52283
	BSP_18227_iqsec1b	0.294061	0.837121	0.957666
	BSP_09616_b3gnt2b	0.792818	1.28088	2.25064
	BSP_22669_zgc:162945	0.0278696	0.46085	0.351914
	BSP_19604_lmnl3	0.6508	1.85025	1.63943
	BSP_01289_pcxb	0.953825	1.13747	1.762
	BSP_07846_agrp	0.39378	0.285294	1.09758
	BSP_20969_trabd2b	0.0252388	0.212302	0.378695
	BSP_09750_-	0.0252388	0.584115	0.370588
	BSP_09337_hpcal4	2.31384	2.57235	4.05591
	BSP_08717_jade2	1.05275	2.17737	2.27366
	BSP_04606_si:ch211-57f7.7	0	0.576542	0
	BSP_02863_BX324233.1	0.213986	0.832842	0.356239
	BSP_00802_rgs2	0.708961	0.76411	1.4954
	BSP_00622_yap1	1.62948	2.06349	2.83284
	BSP_17347_-	0.162154	0.637654	0.668778
	BSP_15512_-	0	0.602751	0.25911
	BSP_12287_-	0.457832	2.80216	2.51139
	BSP_00469_aes	1.75579	2.72191	3.26725
	BSP_12039_tent5d	1.19011	2.06587	3.12433
	BSP_01167_slc12a5a	4.75057	5.50892	6.16127
	BSP_21865_lum	0.10249	0.259158	0.549908
	BSP_00395_slc7a3a	3.50814	3.99619	5.16241
	BSP_19970_ncaldb	1.05087	1.54066	2.49279
	BSP_11643_gnmt	1.03488	0.995698	2.34598
	BSP_17391_mia	3.72549	3.38576	4.78048
	BSP_10901_fam57a	0.878615	1.33171	1.95849
	BSP_12931_-	2.40845	3.39498	3.55796
	BSP_12412_-	0.0252388	0.514549	0.199526
	BSP_23619_-	0.302265	0.941774	0.740699
	BSP_23948_cd74b	2.66541	3.24153	3.52543
	BSP_07712_-	0.127027	0.5597	0.560187
	BSP_05417_-	0.205678	0.6026	0.661061
	BSP_19355_prkcbb	3.1392	4.10621	4.89524
	BSP_15732_BX511082.1	0.459051	1.12703	1.03925
	BSP_16810_tenm1	0.337075	1.03557	0.984676
	BSP_23229_klhl6	0.899014	1.38372	2.17628
	BSP_01810_CR855320.1	0.0531085	1.24722	0.853321
	BSP_07648_FO704673.1	0.0825142	0.468079	0.469838
	BSP_00840_GPR139	0.424589	0.840531	1.25696
	BSP_02411_rtn4rl2b	3.27426	4.58137	5.95775
	BSP_17606_casp7	1.0668	1.20066	3.21943
	BSP_02020_dclk2a	1.49353	2.71153	3.40341
	BSP_06120_zgc:114181	0.489776	0.691539	1.33413
	BSP_07099_si:ch211-161n3.3	0.0252388	0.797688	0.525969
	BSP_14292_AL928808.1	0.0947319	0.436509	0.473115
	BSP_06144_alx4a	0	0.0602129	0.264114
	BSP_10667_or126-3	0.0292313	0.387154	0.109842
	BSP_10238_si:dkey-234i14.15	0.123963	0.352219	0.353231
	BSP_00418_col1a1a	0.855154	1.09088	1.8082
	BSP_13262_prelid3b	2.69354	3.21782	5.12848
	BSP_12313_afap1	0	0.355698	0.490529
	BSP_12224_BX324233.1	0.420326	0.988663	0.722291
	BSP_09321_si:dkey-40g16.6	0.363587	0.985005	0.646986
	BSP_18579_mafk	0.0674225	0.37809	1.40781
	BSP_22813_lhfpl4a	1.41566	2.11809	2.79964
	BSP_15857_-	1.79538	3.79958	3.01092
	BSP_14000_-	0	0.446233	0.349152
	BSP_04175_luzp1	2.10805	2.49954	3.50309
	BSP_07255_stx1b	2.91121	3.48323	4.16361
	BSP_20885_si:dkey-24p1.1	0.290413	0.912868	0.524691
	BSP_09017_ctnna1	0.177871	0.328723	0.695498
	BSP_11058_vwa10.2	2.31283	2.46145	3.4451
	BSP_14194_-	0.25598	0.676188	0.822554
	BSP_07134_gpr22a	0.94589	1.76233	2.10612
	BSP_18806_-	1.23248	1.76039	1.36971
	BSP_15118_gria4b	0.73507	1.59748	1.74572
	BSP_02008_si:ch211-220f21.2	0.814911	1.96607	1.76597
	BSP_12678_-	0.0292313	0.587602	0.320487
	BSP_10736_dazap2	2.89285	3.35825	4.37445
	BSP_05531_-	0.0484465	0.741023	0.524138
	BSP_11487_zbtb20	1.79987	2.85334	3.02404
	BSP_18442_GRIK2	0.1451	0.749288	0.6738
	BSP_04627_BX004816.1	0.345058	0.576293	0.320928
	BSP_02050_-	0	0.339836	0.11364
	BSP_13400_camk2a	5.59913	5.86296	7.014
	BSP_04739_plag1	0.0825142	0.331183	0.451917
	BSP_15673_gpr37b	1.06174	1.9414	2.46664
	BSP_01704_-	0	0.300397	0.0766908
	BSP_21883_zgc:101744	0.755946	1.29123	1.89173
	BSP_04892_gfra3	0.460699	0.585146	1.08617
	BSP_02567_xkr6b	0.247172	0.953029	1.09587
	BSP_15714_trib1	2.37094	3.63686	4.22155
	BSP_09159_mgat3b	1.56715	2.51827	2.99362
	BSP_21392_cx43	5.28062	5.91535	6.97398
	BSP_12664_zfpm2a	0.285857	0.713901	0.800678
	BSP_08795_si:dkey-13m1.2	0.17241	0.468235	0.115189
	BSP_17951_mylpfb	0.0292313	0	0.346202
	BSP_23764_-	0	0.408316	0.188887
	BSP_06024_-	0.134293	0.637937	0.724521
	BSP_14465_tinagl1	0.483554	0.552159	1.53643
	BSP_07619_fa2h	0.850507	1.81752	1.32564
	BSP_01431_-	0.179137	0.855727	0.447237
	BSP_04770_TTC28	0.255691	1.17228	0.942337
	BSP_10561_si:ch1073-140o9.2	0.385605	1.03929	1.19439
	BSP_11636_nell2a	3.04144	3.35509	4.44908
	BSP_15816_SH3RF3	1.73201	2.87044	2.69535
	BSP_23642_-	0.136481	0.513066	0.255816
	BSP_10741_gpr18	0.526395	1.10413	0.936379
	BSP_19308_socs3b	1.12865	1.52222	3.22059
	BSP_20651_pkp1b	1.26638	1.44152	2.75234
	BSP_15048_TENM2	0.662754	2.03517	1.82245
	BSP_00054_si:ch211-212k5.3	0.0278696	0.506176	0.014269
	BSP_13349_-	0.0531085	0.408929	0.521193
	BSP_08347_grin2da	1.0409	2.32609	2.19154
	BSP_20591_mmp15b	1.15092	1.89585	2.66557
	BSP_06207_lmod2a	0.148015	0.236775	0.51835
	BSP_00849_slc2a3a	3.08107	4.37771	5.12108
	BSP_22832_tnmd	0.196461	0.441761	0.681513
	BSP_14267_si:ch211-209n20.3	0.577392	1.27771	0.921761
	BSP_23661_BX546500.1	0.0278696	0.695558	0.137708
	BSP_20555_efnb3b	0.6144	1.48233	1.90322
	BSP_20325_-	0.291175	1.34486	1.04155
	BSP_05683_p3h2	0.179137	1.19901	0.866309
	BSP_23405_-	0.528645	2.21036	1.88993
	BSP_03329_CU302318.1	0.29529	1.02002	0.498246
	BSP_23123_negr1	1.9209	2.1574	3.24465
	BSP_01611_tmem176l.1	2.00722	2.57996	3.66839
	BSP_09072_-	0	0.325275	0.260423
	BSP_19439_si:ch211-15j1.3	0.364155	1.05223	0.927416
	BSP_01836_runx3	0.0544701	0.22281	0.40551
	BSP_20397_syn2b	3.35462	4.14126	5.02187
	BSP_04924_gpm6bb	4.70759	5.64969	6.45776
	BSP_19098_klhl41b	0.255582	0.23614	0.800161
	BSP_01030_fosab	4.56657	7.88108	7.73172
	BSP_22331_nitr12	0.240676	0.635261	0.370418
	BSP_06047_sb:cb1058	0.300223	0.721005	0.692378
	BSP_08813_ankrd52a	2.01702	2.48225	3.08616
	BSP_21086_cdh13	0.121893	0.656275	0.724794
	BSP_22364_CU929458.1	0	1.79816	1.47433
	BSP_08226_-	0.19951	0.559462	0.640122
	BSP_17279_-	0	0.34002	0.122237
	BSP_03847_gdf11	1.07048	1.75832	2.74737
	BSP_05536_kera	1.54588	1.93697	3.09462
	BSP_23963_si:ch211-141e20.2	0.967111	2.10126	2.46445
	BSP_13136_cav3	0.107753	0.546014	0.413936
	BSP_23028_rxrba	2.11718	3.0085	3.7691
	BSP_16079_necab2	0.485946	1.02124	1.49771
	BSP_01860_slc13a3	0.404917	0.63774	1.11062
	BSP_00088_sp8b	1.39673	1.62828	2.33909
	BSP_14099_-	0.202112	1.25484	1.24407
	BSP_15699_BX324233.1	0	0.392668	0.17767
	BSP_13614_epdl1	0.770132	1.45616	0.96214
	BSP_18984_bglapl	0.351062	0.462777	0.844693
	BSP_20191_foxl2a	0.151157	0.312487	0.903143
	BSP_12840_fam172a	0.1451	0.355312	0.636749
	BSP_01957_cfhl4	0.494755	0.815354	2.075
	BSP_18299_arid5b	0.319655	0.944886	0.787108
	BSP_11133_gpr61	0.317142	0.653624	0.863782
	BSP_18045_CR925755.2	1.79797	2.72903	2.70711
	BSP_01150_ndfip2	2.77004	3.43064	4.27034
	BSP_16631_zgc:110591	0.581229	1.13988	1.38445
	BSP_18956_BX004889.2	0.0252388	0.425828	0.256531
	BSP_01132_bri3bp	1.24944	2.07781	2.70262
	BSP_22443_gpr20	0.105547	0.264715	0.34465
	BSP_20203_-	0	0.739577	0.412826
	BSP_06876_asic1c	0.824662	1.17086	1.81264
	BSP_16519_mmp13a	0.190024	1.11155	0.490909
	BSP_22234_ADGRL3	0.261311	0.827346	0.84531
	BSP_11251_egr4	2.57718	4.31324	4.7508
	BSP_18104_adgra2	0.0785217	0.372072	0.552512
	BSP_10417_ddah2	0.124523	0.819035	0.998833
	BSP_20540_CU929259.1	1.31896	2.64799	2.94993
	BSP_23667_tfa	2.23823	1.90466	3.98384
	BSP_17185_-	0.0674225	0.510026	0.315486
	BSP_12453_CABZ01074470.1	0.592776	1.80492	1.64013
	BSP_19024_zbtb16a	1.01873	1.38712	1.95491
	BSP_23779_-	0.0252388	1.31516	0.892364
	BSP_19382_lyz	1.41166	2.09672	1.53452
	BSP_21711_zgc:153039	0.249227	0.733218	0.702219
	BSP_03232_nacc1a	1.44123	2.59951	2.78427
	BSP_02855_igsf3	0.430503	1.29247	1.39656
	BSP_04572_-	0.0252388	0.213116	0.267918
	BSP_03434_BX546500.1	0	0.593663	0.41839
	BSP_01761_-	0.0977953	0.0198065	0.344148
	BSP_19080_znf704	0.316832	0.8264	1.34619
	BSP_02134_npas4l	4.91151	6.98963	7.14654
	BSP_15041_tyr	0.226765	0.513064	1.32683
	BSP_14372_atp2a1	1.6073	2.34351	2.66877
	BSP_11784_BX511082.1	0	1.10111	0.803054
	BSP_02952_CR855320.1	1.90303	3.00839	2.80941
	BSP_18021_c5	0.0800752	0.379977	0.111176
	BSP_21064_agbl4	0.216768	0.715994	0.779636
	BSP_19999_il21r.1	0.0571009	0.736898	0.702023
	BSP_19791_CT956002.2	0	0.424445	0.420111
	BSP_19823_lasp1	2.14673	2.71568	3.70546
	BSP_08659_agrn	0.313161	0.730861	1.01569
	BSP_14445_cd164	1.51471	2.03232	3.01971
	BSP_06380_-	1.11855	1.97404	1.20246
	BSP_23518_grid2	0.127027	0.347702	0.630958
	BSP_00883_hhla2b.1	0.434912	0.445252	0.893045
	BSP_01774_abhd17aa	1.8225	2.19736	3.17546
	BSP_20997_CR925755.2	0.202485	0.764036	0.610856
	BSP_06148_agap1	2.00595	3.02364	3.3942
	BSP_00944_si:dkey-38l22.2	0.290527	0.882669	1.12827
	BSP_21771_-	0	0.39631	0.0471719
	BSP_07494_-	0	0.416662	0.33946
	BSP_13010_BX546500.1	0.231805	0.785954	0.553439
	BSP_11263_nlgn1	0.244494	0.479367	0.778527
	BSP_06081_-	0.120531	0.660867	0.398987
	BSP_01353_znrf1	0.756591	1.93615	2.03648
	BSP_20668_tusc3	0.350718	1.13115	1.16931
	BSP_11230_-	0.0252388	0.579245	0.237766
	BSP_14898_csrnp1b	2.88056	3.90524	5.19
	BSP_11078_CR925755.2	0	0.573921	0.3271
	BSP_13528_atp2a3	2.66111	3.60384	4.80522
	BSP_15470_-	0.0278696	0.920523	0.437632
	BSP_07013_-	0	0.485087	0.364673
	BSP_21127_bmp16	1.03718	1.33929	2.52789
	BSP_00014_nova2	2.16412	3.38418	3.45201
	BSP_15190_fbxw10	2.84507	4.54727	2.50437
	BSP_02702_BX324233.1	0.0278696	0.582715	0.290951
	BSP_06683_sik1	4.25899	4.5899	7.23725
	BSP_23080_BX004816.1	0	0.203812	0.0752171
	BSP_11950_chrm2a	1.10826	2.31735	2.92913
	BSP_24012_adgrf3b	0.0252388	0.348821	0.159247
	BSP_18006_-	0.53185	1.57152	1.75972
	BSP_15166_si:dkey-13a21.4	1.10675	2.09985	1.52957
	BSP_11534_slc47a2.1	0.721757	0.506881	1.4012
	BSP_02546_zgc:85722	0.131108	0.579874	0.826556
	BSP_03025_fbxo33	1.39517	1.83828	2.50325
	BSP_23036_zgc:162945	0	0.67198	0.300369
	BSP_03316_arhgef2	0.422474	1.00658	1.45876
	BSP_09939_BX546500.1	0.125084	1.347	0.970728
	BSP_02508_BX324233.1	0.299288	1.27483	1.09538
	BSP_14225_si:dkey-23a13.11	0.0544701	0.400316	0.519689
	BSP_20411_bco2l	1.21788	1.99886	2.52495
	BSP_16740_sfrp5	1.0006	1.08442	1.97544
	BSP_13759_efnb3a	0.290453	0.602108	0.950275
	BSP_06086_fam172a	0.19895	0.442237	0.929626
	BSP_17480_lrrc8aa	1.32819	1.73142	2.73101
	BSP_07868_egr4	3.68868	6.6805	5.81027
	BSP_08894_BX324233.1	0.0674225	0.849686	0.46475
	BSP_14678_si:dkey-26i13.5	0.0531085	0.692869	0.302086
	BSP_13192_-	0.105547	0.712151	0.484855
	BSP_21603_si:ch211-202p1.5	1.67203	2.09627	2.11417
	BSP_14483_-	0.860438	2.01954	2.05733
	BSP_03046_slc1a2b	5.241	5.71179	7.20072
	BSP_06885_rpl26	0.755624	1.15315	1.4705
	BSP_01594_six1b	0.496155	0.456934	1.10509
	BSP_07397_jade2	0.0544701	0.422323	0.517213
	BSP_01009_maff	1.2702	1.95618	3.05295
	BSP_06298_atp6v1c2	0.0785217	0.0483035	0.48332
	BSP_03243_-	0.0252388	0.110599	0.315676
	BSP_09535_sox6	0.0557717	0.182775	0.389282
	BSP_01277_fam19a5a	0.626949	1.18748	1.60337
	BSP_22402_si:ch211-12p12.2	0.200285	0.489006	0.400542
	BSP_10379_CU638714.1	0	0.476671	0.426949
	BSP_19978_-	0	0.573588	0.345135
	BSP_04820_dab2ipb	0.190024	0.48636	0.678163
	BSP_08913_-	0.279538	1.37346	1.05658
	BSP_18842_si:dkey-177p2.6	1.13685	1.84441	3.41253
	BSP_15602_diras1b	2.52412	3.02394	4.2363
	BSP_22165_otomp	0.632652	0.586377	1.47676
	BSP_03567_si:ch211-219a15.3	0	0.129386	0.297465
	BSP_20580_ajap1	2.65734	3.26818	4.30575
	BSP_05478_tox2	0.420526	1.16394	1.40961
	BSP_20072_slc6a9	1.33824	1.91603	2.80127
	BSP_06322_hipk3b	2.98965	3.76754	4.44121
	BSP_17431_cadpsb	0.19581	0.601775	0.792177
	BSP_00510_dlg1l	0.0531085	0.179525	0.38858
	BSP_11021_CABZ01038521.1	0.337075	2.3041	2.05575
	BSP_18297_si:ch211-160f23.7	1.25763	2.14735	2.91421
	BSP_13070_-	0.0766379	0.273932	0.821579
	BSP_23493_zgc:162945	0	1.30763	1.07117
	BSP_23533_-	0.526015	2.1512	1.73634
	BSP_21900_CABZ01072083.2	0	0.463965	0.206606
	BSP_22563_-	0.0484465	0.438655	0.391758
	BSP_00532_cdo1	3.88887	4.14215	5.48731
	BSP_17342_si:dkey-31e10.5	0.0292313	0.259491	0.263801
	BSP_14287_wnt9a	0.500106	0.658689	1.33561
	BSP_17065_rbms3	0.18657	0.710059	0.938017
	BSP_22949_cacna1da	0.132088	0.682095	0.831799
	BSP_07642_BX247903.2	2.46751	2.98114	3.86327
	BSP_22668_-	3.63239	5.87345	5.83858
	BSP_02219_ltbp1	0.0776778	0.433093	0.49577
	BSP_11943_-	0.423826	1.19113	1.0249
	BSP_14293_XKR4	1.80269	2.9065	3.50443
	BSP_14793_fgf14	1.0209	1.81277	2.50004
	BSP_11345_igl4v8	0	0.338066	0.0889649
	BSP_12501_CABZ01080702.1	1.97954	3.40878	4.03911
	BSP_05377_-	0.240676	0.777135	0.490341
	BSP_05467_-	0.71675	2.21037	1.82833
	BSP_03994_kaznb	0.154316	0.923996	0.854842
	BSP_02502_ncanb	1.76279	2.77047	3.41492
	BSP_22073_chrm4a	0.551372	1.12815	2.16953
	BSP_18784_epdl1	1.34137	2.35365	1.71899
	BSP_06170_ptprsa	0.687291	1.69041	1.35639
	BSP_24081_-	0	0.93367	0.685854
	BSP_22960_tmem167a	0.638892	1.39391	1.52775
	BSP_07943_shisa9a	1.32136	1.831	2.8236
	BSP_20448_si:ch211-137i24.10	0.38692	0.705996	0.715106
	BSP_11838_onecut3b	0.0674225	0.262052	0.380486
	BSP_21543_hspb11	0.168169	0.388136	0.893689
	BSP_20855_-	0.145944	1.01889	0.828168
	BSP_23279_gmfb	2.56198	2.90994	4.03632
	BSP_16433_cd99l2	1.92969	2.44522	3.31337
	BSP_09362_-	0.125697	0.673149	0.524537
	BSP_11842_-	0.664013	0.523212	1.13182
	BSP_03523_ccl34a.4	0	0.293111	0.322975
	BSP_22020_dpp6a	0.269758	0.972244	0.906211
	BSP_11145_kcnc4	0.372541	0.873285	1.15072
	BSP_06426_-	0.0571009	0.632308	0.463176
	BSP_04099_astn1	1.19093	1.68247	2.45897
	BSP_18109_prkar1b	2.54549	3.05727	4.30667
	BSP_14138_efnb1	0.733851	1.26071	1.47686
	BSP_12864_prkcbb	0.287966	0.849429	1.19561
	BSP_04519_ube2d1a	0.829954	1.65513	1.85306
	BSP_03167_si:ch211-66e2.5	1.12949	1.46447	2.57283
	BSP_05269_kcnc2	1.25479	2.0426	2.80077
	BSP_15419_pde3a	0.36174	1.06497	0.80458
	BSP_10902_ches1	0.898698	1.9145	2.116
	BSP_19675_-	0.0823397	0.627125	0.577156
	BSP_17635_cyp2p10	0.0278696	0.457684	0.287193
	BSP_13840_fgf22	0	0.164823	0.385205
	BSP_19435_-	0.290541	2.79073	2.34908
	BSP_15292_-	0.649003	1.74075	1.30297
	BSP_20761_-	0	0.740226	0.524434
	BSP_00926_si:ch211-284e20.8	0.24827	0.447114	1.04194
	BSP_03910_tnip2	0.521892	1.1893	0.960163
	BSP_04432_zfp36l1a	2.39327	3.13822	3.7781
	BSP_08386_zgc:165481	2.19994	3.43418	4.08159
	BSP_19070_edil3a	1.77277	2.5963	3.39306
	BSP_17848_dusp1	4.20445	5.90397	6.71207
	BSP_05070_inab	2.23387	2.6029	4.39181
	BSP_18272_CCR8 (1 of many)	0.124523	0.568447	0.276746
	BSP_22539_themis2	0.316878	0.702137	0.629804
	BSP_12584_si:dkey-19b23.14	0.107753	0.430075	0.166308
	BSP_11631_tmem86a	0.512048	1.73776	2.37455
	BSP_20963_-	0.188686	0.621512	0.416914
	BSP_22887_col8a2	0.177246	0.28008	0.604504
	BSP_11537_vegfba	0.823215	1.33828	2.05063
	BSP_23682_CABZ01072083.2	1.55001	2.85573	1.83276
	BSP_08275_-	1.13832	4.22496	3.3511
	BSP_10644_cipca	2.07962	2.54174	4.23707
	BSP_01465_tnxba	0.221438	0.448869	0.396277
	BSP_06171_tmem182a	0.133184	0.200127	0.563866
	BSP_13744_rtn4rl2a	2.09823	4.29438	6.34736
	BSP_12319_hapln1b	0.27875	0.465318	0.694016
	BSP_08047_sept9b	0.292132	1.10632	1.50718
	BSP_11957_igfbp5b	1.17426	1.5507	2.54705
	BSP_08199_fosb	0.990238	2.11949	5.16991
	BSP_10509_-	0.0926614	0.390207	0.408787
	BSP_14625_kcnj13	0	0	0.525993
	BSP_24205_pcdh2g17	1.09404	1.80756	1.35916
	BSP_06470_CABZ01072083.2	0.165218	1.30608	0.514152
	BSP_02436_BX546500.1	0.0252388	0.72625	0.526359
	BSP_16590_si:ch211-106h11.3	0	0.216514	0.655955
	BSP_23408_si:ch211-214b16.3	0.508642	1.71324	1.18735
	BSP_06167_smtla	0.712361	0.677429	1.46561
	BSP_21648_grin2bb	1.07321	2.16883	2.26476
	BSP_01019_rflna	0.198531	0.484514	0.792268
	BSP_05143_ddx3xa	2.41667	3.11925	3.9955
	BSP_07022_slc5a5	2.03512	1.63626	2.76205
	BSP_17871_slc1a5	0.430094	0.718424	1.53207
	BSP_11109_macf1a	0.0763161	0.700618	0.365902
	BSP_03136_loxl1	0.654198	1.11431	1.62329
	BSP_11140_ackr4a	0.0823397	0.33976	0.228467
	BSP_20147_trpv6	0.219255	0.6928	0.511003
	BSP_06504_gfra1a	0.267582	0.709912	1.24527
	BSP_06988_mhc2dab	1.80005	2.34198	2.59118
	BSP_17685_cyp21a2	0.350303	0.848266	0.724389
	BSP_04688_rbp4l	0.293115	0.605956	0.788125
	BSP_19333_afdna	0.345381	0.958052	1.03083
	BSP_18034_CT867973.1	0.101729	0.533794	0.231357
	BSP_10594_BX324233.1	0	0.527582	0.258812
	BSP_17938_si:ch73-168d20.1	0.463633	0.916985	0.55451
	BSP_15035_bach2b	0.147275	0.682011	0.502695
	BSP_04449_-	0.0531085	0.613989	0.391572
	BSP_12097_celf2	2.55934	3.93609	4.17237
	BSP_05626_-	0.403162	1.45101	1.32487
	BSP_17744_FP085398.1	0.738884	1.61346	1.37255
	BSP_09136_bmp8a	0	0.298017	0.390617
	BSP_13903_slc16a10	0.516385	0.478263	1.17137
	BSP_12600_tax1bp3	0.835725	1.13774	1.77868
	BSP_01677_-	0.149202	0.686661	0.46381
	BSP_07761_ighv6-1	0	0.27332	0.0504247
	BSP_10065_CABZ01033394.1	0.480217	1.24054	1.11554
	BSP_17905_si:ch73-335l21.4	1.80509	3.34501	4.62789
	BSP_10785_rcan3	2.76931	3.68388	4.68524
	BSP_01445_-	0.0292313	0.371682	0.372309
	BSP_21659_kcne4	0.508798	0.743986	1.5922
	BSP_05942_xcr1a.1	0	0.243277	0.0799856
	BSP_22109_CU651657.1	0	0.167579	0.286576
	BSP_15061_gsk3aa	1.35134	2.46968	2.80417
	BSP_22635_-	0.286461	0.546485	0.807612
	BSP_01142_apoa1b	5.36779	5.17865	7.44257
	BSP_02758_csf1b	0.223254	0.433047	0.838668
	BSP_24118_adgrg3	0.107753	0.297679	0.516355
	BSP_08194_mpx	0.0926614	0.664786	0.193366
	BSP_14226_-	0.152713	1.7326	1.5984
	BSP_04060_ca5a	2.52616	2.67671	4.03701
	BSP_00344_tent5d	4.02536	4.14474	6.12951
	BSP_02504_-	0.536934	1.44906	0.747853
	BSP_15550_kctd16b	0.546529	0.92555	1.5345
	BSP_18858_-	0.193889	0.950756	0.968719
	BSP_05355_si:dkey-79i2.4	1.00908	1.4838	0.361605
	BSP_17165_BX511082.1	0.34096	0.614723	0.796446
	BSP_18225_synpo2la	0.273683	0.45643	0.742946
	BSP_12767_AL928808.1	0	0.488278	0.28186
	BSP_13002_nanos2	0.499811	1.46365	0.700359
	BSP_17859_zfpm2a	0.151833	0.630516	0.843749
	BSP_17094_-	0.359538	0.346074	1.01835
	BSP_12899_rab38c	0.199714	0.722522	0.729113
	BSP_23415_zgc:162945	0.0484465	1.04789	0.693974
	BSP_10556_pcdh1b	0.394705	1.31497	1.48635
	BSP_05681_-	0.0674225	0.902564	0.986931
	BSP_18648_fli1a	0.791636	0.922288	1.97642
	BSP_09005_BX511082.1	0	0.6339	0.341211
	BSP_02493_arvcfb	0.0278696	0.379654	0.461471
	BSP_03297_-	0.122036	0.757846	0.531188
	BSP_11425_vat1	2.46776	3.17156	4.05226
	BSP_24149_pigrl4.2	0	0.326828	0.361113
	BSP_04145_-	0.507425	1.30115	0.87697
	BSP_09638_rgs18	0.274985	0.538725	1.19969
	BSP_05677_mef2ab	0.511712	0.719967	1.41713
	BSP_13888_ccl35.2	0.476598	1.15989	1.75741
	BSP_05701_si:ch211-74f19.2	0.976948	1.0433	1.86458
	BSP_22457_slco3a1	0.30129	1.1762	1.32606
	BSP_00116_CR848040.3	0.0292313	0.347977	0.315816
	BSP_04306_si:ch211-197k17.3	3.09018	5.27174	5.71414
	BSP_21433_ky	0.384716	0.764716	1.06436
	BSP_12473_angpt1	0.123963	0.224845	0.541247
	BSP_11346_slc2a13b	1.21752	2.28656	2.72473
	BSP_09030_slc8a1b	2.03747	2.61955	3.12165
	BSP_06330_nr4a1	1.05774	2.96812	4.11512
	BSP_03349_jam3b	1.45172	1.7471	2.62359
	BSP_17153_BX324233.1	0	0.449305	0.247325
	BSP_10281_neurod6b	2.67827	3.68563	3.86804
	BSP_13147_BX324233.1	1.01662	2.77441	2.29573
	BSP_14751_acot22	0.245741	0.85734	0.345945
	BSP_01492_scarb2a	2.41624	3.03406	3.64097
	BSP_10320_BX890543.1	0.0292313	0.349146	0.31363
	BSP_10932_klf15	1.06094	1.54987	2.09225
	BSP_07905_arhgap1	2.38431	2.8003	4.04848
	BSP_02623_CABZ01033394.1	0.486966	1.31584	0.967456
	BSP_20571_-	0.597174	1.48373	0.824993
	BSP_13158_mhc1uka	0.843453	1.59189	1.48254
	BSP_23781_CR848040.3	0.496067	1.81066	1.201
	BSP_13200_cxcl12a	0.397021	0.633517	0.836764
	BSP_17913_clic6	0.768826	1.03693	1.62728
	BSP_06999_cables1	0.842148	2.04569	1.56219
	BSP_16203_ngef	3.28158	3.77968	4.73882
	BSP_02083_slc38a11	0.588274	1.3831	0.651376
	BSP_12541_CABZ01012885.1	0	0	0.65303
	BSP_18075_drd1b	1.28051	2.03665	3.04973
	BSP_23921_CR848040.3	0	0.268392	0.216588
	BSP_01212_sh3rf1	0.36544	1.89242	1.68021
	BSP_19504_-	0.0278696	0.926415	0.334772
	BSP_17268_-	0	0.571825	0.375987
	BSP_06164_si:dkey-23c22.7	0	0.715187	0.648938
	BSP_03185_ccl19a.1	0.700109	0.881982	0.571208
	BSP_11767_si:ch211-254n4.3	0	0.943379	0.674391
	BSP_21262_zgc:123217	0.0776778	0.135216	0.452429
	BSP_10732_mfng	1.33387	2.07874	2.21129
	BSP_20732_selenop	4.77081	4.80937	6.1076
	BSP_08978_hes2.2	0.631383	1.49872	2.68987
	BSP_11926_-	0.161894	1.08468	0.929332
	BSP_07190_-	0	0.464273	0.283387
	BSP_17623_thoc2	8.3442	8.07883	9.18009
	BSP_11416_pard3ab	0.392695	1.11833	0.978853
	BSP_18200_ptgir	0.178373	0.4397	0.432946
	BSP_08929_slc2a1b	2.6487	3.12859	4.44884
	BSP_04908_mafa	0.633362	0.829004	1.45652
	BSP_23926_CR925720.1	0.247445	0.650976	0.551432
	BSP_23965_-	0.131108	0.88639	0.56621
	BSP_18747_-	0.196461	0.596806	0.640129
	BSP_10997_noa1	0	0.271713	0.251375
	BSP_20602_-	0.107753	0.74905	0.491243
	BSP_00677_gpr183a	0.173254	0.468103	0.841371
	BSP_11086_-	1.0668	1.90331	2.72619
	BSP_06547_vegfd	0.567829	0.612593	1.17053
	BSP_19619_cacna1i	0.470802	1.66242	1.15916
	BSP_04472_-	0	0.618484	0.421004
	BSP_15442_cxcr4a	0.891389	1.37209	1.67658
	BSP_22552_brinp3a.1	0.593739	2.23805	1.09815
	BSP_04075_cldn7a	0.319645	0.45588	0.86755
	BSP_00731_ascl1a	0.395911	0.83561	0.888055
	BSP_10378_fhl2a	0.311447	0.204301	0.682619
	BSP_21170_CNNM1	0.0952922	1.01497	0.849026
	BSP_01742_crema	4.27347	4.78541	6.79437
	BSP_08338_CR354582.1	0.0823397	0.429675	0.582402
	BSP_14676_vtnb	0.917364	0.831896	1.56128
	BSP_08212_-	0.978055	1.64493	2.16815
	BSP_18639_si:ch211-165f21.2	0.181805	0.808679	0.634424
	BSP_00972_shisal1a	1.18486	1.7038	2.39587
	BSP_21062_-	0.0674225	0.50829	0.577555
	BSP_04009_klhl29	0.786658	2.12334	1.80875
	BSP_07803_-	0.635071	2.05209	1.27699
	BSP_05279_cldne	0.183269	0.339852	0.828981
	BSP_01103_-	0.0776778	0.716913	0.548915
	BSP_00571_stt3b	0.372366	0.952643	1.10715
	BSP_07382_cadm3	0.248586	0.980557	1.29514
	BSP_17306_-	0.187393	1.9589	1.42583
	BSP_07677_mych	2.22862	3.10968	4.01767
	BSP_08262_rad54l2	5.03783	5.47851	6.91071
	BSP_10528_-	0.0674225	0.653554	0.455317
	BSP_10156_kcna4	1.20758	1.78404	2.19553
	BSP_01563_igfbp1a	1.08371	1.64973	2.40119
	BSP_23295_CABZ01074470.1	0.119971	0.873757	0.568934
	BSP_01952_-	0.0947319	1.47589	1.08724
	BSP_02103_ptprn2	4.08784	4.7575	5.57367
	BSP_09534_tjp1a	0.36534	0.967319	1.14062
	BSP_13333_astn1	1.27771	2.08886	2.77757
	BSP_14877_igsf21a	0.169991	0.800032	1.08098
	BSP_14448_-	0.0252388	0.91222	0.491155
	BSP_23747_-	0	0.432591	0.210467
	BSP_10797_SH3RF3	1.40222	3.40391	3.00068
	BSP_11777_fgf11b	0.490119	1.08886	1.40882
	BSP_18073_p3h4	1.41838	3.7792	2.91603
	BSP_20817_si:dkeyp-92c9.2	0.39591	1.71587	2.20487
	BSP_23043_CABZ01078663.1	0.379943	1.52606	1.1786
	BSP_13526_si:ch211-214b16.4	0.253329	0.682199	0.530701
	BSP_05425_agap1	0.121893	0.410152	0.484366
	BSP_02608_prdm1a	0.773444	2.50679	2.27647
	BSP_02831_nitr3a	0.0531085	0.411923	0.324009
	BSP_06686_-	0.221758	1.51926	1.13558
	BSP_21919_-	0.328519	0.846049	0.653483
	BSP_11472_-	0.0674225	1.43405	1.16597
	BSP_21374_jph3	0.726439	1.30398	1.87022
	BSP_09242_rcan3	0.509234	0.792823	1.58623
	BSP_12311_rab3ab	2.87032	3.49225	4.79907
	BSP_00282_nfil3-5	3.19012	4.84586	4.94694
	BSP_22212_oprd1a	0.983688	1.66651	2.47094
	BSP_16975_CABZ01018956.1	0.348395	1.06978	1.43812
	BSP_08585_-	0.633807	1.55588	1.61765
	BSP_17156_spred1	1.8245	2.40043	3.49644
	BSP_09624_-	0.864914	2.54198	2.2379
	BSP_19529_atp1b2b	3.94771	4.71428	5.74168
	BSP_14559_sox6	0.243165	0.510635	0.564778
	BSP_23964_-	0.921411	2.27951	1.71
	BSP_08372_sft2d1	0.364011	0.849434	1.4618
	BSP_13569_prdm1b	0.243344	0.776704	0.779592
	BSP_21070_psmb11b	0.127027	0.56196	0.369464
	BSP_03690_hipk2	0.909731	1.8295	1.87463
	BSP_22244_spp1	0.154774	0.0971423	0.850462
	BSP_02725_si:ch211-212c13.8	0.469576	0.977822	1.05211
	BSP_19509_foxp4	0.0557717	0.242663	0.393861
	BSP_00241_BX511082.1	0	0.592216	0.271954
	BSP_17178_-	0.17241	1.01527	0.827637
	BSP_14634_vsnl1b	2.37153	3.0517	4.20469
	BSP_02261_tcf15	0.490261	0.762957	1.13108
	BSP_16066_farp1	0.49926	1.0587	1.47906
	BSP_23326_nectin1b	2.06256	2.93661	3.6732
	BSP_04128_col10a1a	0.194897	0.12411	1.13772
	BSP_15793_msx3	0.147017	0.412201	0.742342
	BSP_00365_pcdh2ac	4.56931	5.30113	6.18007
	BSP_22034_fam168a	2.21902	3.21035	3.93528
	BSP_19927_cldn11a	0.838501	0.81654	1.53126
	BSP_11823_-	0.490573	0.876451	1.24329
	BSP_18446_BX511224.1	0	0.63105	0.263524
	BSP_22536_atp2a1l	2.20431	2.18269	2.85821
	BSP_19648_skila	1.37058	2.58502	2.85834
	BSP_14171_dusp7	1.81586	2.91194	3.35589
	BSP_12865_si:ch211-114l13.12	0.699535	1.42467	1.08791
	BSP_09190_-	0.0544701	0.497246	0.270413
	BSP_20176_zgc:174863	0.298016	0.827703	1.11143
	BSP_11715_-	1.24728	3.06613	3.01271
	BSP_24044_mhc1uka	0.487009	1.38763	1.16313
	BSP_03423_esrrga	0.303713	0.654164	1.09148
	BSP_04481_pcbp3	0.149906	0.42578	0.481403
	BSP_14463_ALOXE3	0.213879	0.933708	0.748994
	BSP_08439_BX511082.1	0	0.248989	0.367883
	BSP_00959_-	0.0252388	0.682629	0.334293
	BSP_00090_cacng3b	0.273538	0.772935	0.942989
	BSP_00577_lpar3	0.0252388	0.271064	0.455889
	BSP_00330_ifi35	0.408651	0.699827	0.596786
	BSP_05392_wfikkn2a	0.650572	0.892332	1.37489
	BSP_00424_kcnq3	0.672314	1.55234	1.4805
	BSP_09841_tnfsf14	0.298016	0.762046	0.340029
	BSP_09461_tbx21	0.122036	0.384564	0.439997
	BSP_05195_hlfa	2.77827	3.86152	4.89896
	BSP_16456_BX324233.1	0	0.467561	0.385367
	BSP_17989_bcas3	1.11049	2.35651	2.14557
	BSP_13066_-	0.223031	0.287984	0.705437
	BSP_02902_zgc:91849	0.928748	1.15717	2.0409
	BSP_01812_chadlb	0.341408	1.02029	2.07208
	BSP_07104_ntn1a	0.579559	0.81154	1.36355
	BSP_19437_pnp5a	3.65784	4.07287	5.78135
	BSP_06954_cmklr1	1.57786	2.29278	3.69761
	BSP_19730_dnajc5ab	0.992474	1.4511	2.17072
	BSP_23989_BX649431.4	0.294849	0.852873	0.354543
	BSP_13601_gpr26	1.13213	2.00106	2.72061
	BSP_04654_CU855878.1	1.12075	2.22387	2.88654
	BSP_22426_-	0	0.365059	0.184397
	BSP_13244_-	0.175742	1.0061	0.638394
	BSP_21725_lrp8	2.40044	3.41821	3.93725
	BSP_05890_-	0.222326	0.706512	0.429246
	BSP_16432_cyp1c1	0	0.415963	0.68617
	BSP_07072_CU693481.1	1.12527	2.52918	0.834965
	BSP_13229_CABZ01111959.1	0.351062	0.747144	1.21233
	BSP_11548_ccnd2a	0.762686	1.3652	1.93491
	BSP_08092_-	1.9313	3.96643	3.49388
	BSP_18900_klhl13	0.335615	0.999714	1.0258
	BSP_08673_cth1	0.270051	0.408704	1.82253
	BSP_09692_st6galnac3	0.373451	1.56507	1.87962
	BSP_11830_-	0.294242	0.640866	0.848543
	BSP_02381_FQ311924.1	0.797911	1.55118	0.918358
	BSP_00401_si:dkey-23k10.3	0.14784	0.888426	0.450486
	BSP_13578_CU896640.1	0.0292313	0.370961	0.160553
	BSP_11304_hs6st1a	0.665845	1.11452	1.85497
	BSP_10577_BX511082.1	3.14861	3.61464	3.78901
	BSP_07009_tmem184ba	1.83951	2.19551	3.50278
	BSP_19476_CABZ01038521.1	1.18835	2.46971	2.38007
	BSP_23225_slc25a29	1.52265	2.37076	3.57089
	BSP_17817_bdnf	0	0.103503	0.320577
	BSP_12343_BX546500.1	1.87133	2.63272	2.54541
	BSP_13674_BX324233.1	0.209809	0.691431	0.425249
	BSP_18914_-	0.711789	0.775057	2.02964
	BSP_19877_kcnma1a	0.38692	1.1704	0.991624
	BSP_24071_FO704673.1	0.151268	0.869447	0.475804
	BSP_16759_-	0.345012	1.02598	0.638471
	BSP_01555_nectin1b	1.54244	2.68062	3.41845
	BSP_06443_ube2d1a	0.0278696	0.149137	0.289999
	BSP_11236_igl3v1	0	0.405866	0.0103332
	BSP_11718_c1qtnf4	3.61779	4.38855	5.42831
	BSP_17339_-	1.47786	2.13808	2.23831
	BSP_23008_si:ch211-214b16.3	1.15117	2.32643	1.58858
	BSP_10241_-	0.122601	0.580672	0.387442
	BSP_04435_slc2a13b	1.55752	2.1267	3.1974
	BSP_07897_kcnc3b	0.536394	1.6021	1.4068
	BSP_12195_-	0	0.672555	0.474327
	BSP_22094_rnd2	0.549601	1.21995	1.55725
	BSP_14368_mtnr1aa	0.25995	0.806984	0.837107
	BSP_10184_slc12a2	0.728432	1.01287	1.68582
	BSP_14005_ntrk2a	2.22573	2.81435	3.94199
	BSP_05385_-	0.125697	0.612045	0.725835
	BSP_18459_mapk3	2.73	3.59562	4.1004
	BSP_14520_apoa2	5.45021	5.54837	7.49059
	BSP_14241_ptprn2	3.6733	4.43776	5.29649
	BSP_22449_gria3b	0.964246	1.69706	1.91688
	BSP_03140_scn4ab	2.84143	2.05509	3.98534
	BSP_06255_bcl11aa	0.741168	1.45252	1.89433
	BSP_23155_CR385053.3	0.0776778	0.692643	0.534644
	BSP_04335_zgc:153115	0.948078	1.72967	2.36647
	BSP_15744_spata2	1.26601	1.76445	2.73794
	BSP_18136_epgn	0.486455	0.774555	1.62997
	BSP_17496_mapk1	3.70387	4.32499	5.07712
	BSP_06115_tcap	0.609504	1.00383	1.67343
	BSP_10263_si:dkey-193b15.8	0.246403	0.8728	0.986777
	BSP_13490_zgc:100868	0.319967	0.848672	0.826175
	BSP_10534_INHBC	0.0278696	0.504672	0.138532
	BSP_11541_slc25a25a	1.32574	1.73411	2.93014
	BSP_21478_pbx1a	1.03007	2.22523	2.27964
	BSP_06880_f11r.1	1.4273	1.75559	2.54587
	BSP_03771_f3a	0.8746	1.03683	2.18207
	BSP_01898_s1pr5a	1.87915	2.59615	4.16399
	BSP_02729_-	0	0.356051	0.198092
	BSP_14283_kbtbd13	0.0278696	0.36312	0.470526
	BSP_00180_psmb8a	1.45099	2.41419	2.06716
	BSP_11333_BX890543.1	0.701936	1.77833	1.94154
	BSP_08601_erfl3	1.54128	2.16899	3.52078
	BSP_21465_cyp2x8	0.0532829	0.268393	0.311681
	BSP_08575_CR847844.1	0	1.47849	0.898202
	BSP_11878_spry4	1.31973	2.19647	3.89936
	BSP_15156_foxd1	0	0.275672	0.498837
	BSP_12862_-	0.800295	1.55137	1.32522
	BSP_19062_stk35	2.0446	2.40616	3.7624
	BSP_13665_zgc:174862	0	0.435982	0.163399
	BSP_15858_-	0.0947319	0.924401	0.672439
	BSP_16536_BX511082.1	0.936098	2.93259	2.45241
	BSP_03075_sdc4	0.773657	0.611072	1.55657
	BSP_14945_si:dkey-34f9.3	0.202112	0.840026	0.837203
	BSP_20943_pdlim4	0.930977	1.13817	2.36166
	BSP_12093_bhlhe41	3.95054	4.41394	6.35416
	BSP_04570_clstn1	6.14236	6.67834	7.75954
	BSP_04309_tlcd2	1.3262	1.60579	2.7037
	BSP_00996_-	0	1.75489	1.07678
	BSP_01572_abraa	0.127475	0.744845	1.60508
	BSP_11163_nav1b	1.21121	2.36917	2.38815
	BSP_20416_cldnh	0	0.120035	0.374121
	BSP_21689_rac1a	1.84124	2.30938	3.30945
	BSP_13114_ensab	2.11889	2.75764	4.00683
	BSP_12085_adgrg11	0.205678	0.867667	0.53093
	BSP_14538_CR855320.1	0.302429	1.01039	0.807194
	BSP_21273_cebpd	2.9701	4.33155	5.46052
	BSP_23838_BX649211.1	0.575343	0.942927	0.804813
	BSP_12096_plpp7	3.76914	5.66423	4.33983
	BSP_21346_-	0.147275	0.72525	0.684459
	BSP_08478_mmp13a	0.0278696	0.0601511	0.366015
	BSP_16235_b3gnt7l	0.965365	1.23322	2.28926
	BSP_01493_tnni4b.2	0.0674225	0.110471	0.241091
	BSP_23644_si:ch73-138n13.1	1.58207	2.92117	3.70614
	BSP_24049_-	0.197222	0.882751	0.510069
	BSP_16440_zgc:162730	1.04905	2.81364	3.73878
	BSP_00094_tmem98	0.678956	1.30176	1.75346
	BSP_20764_cbfb	0.300028	0.617963	0.860684
	BSP_20572_ntn1b	1.77511	2.39753	3.01459
	BSP_20614_gpr182	0.227916	0.390296	0.676972
	BSP_00271_elavl4	2.50208	3.14363	4.10889
	BSP_16806_aqp7	0.383321	1.34969	1.55277
	BSP_11699_astn1	0.528237	0.768704	1.24002
	BSP_04218_ache	2.67814	3.95137	3.50379
	BSP_06246_zgc:153311	0.0947319	0.0488971	0.473521
	BSP_11829_cdk14	1.84919	2.09963	3.0443
	BSP_13994_kcng3	0.959017	1.33229	2.03152
	BSP_11090_-	0.281799	0.92885	0.746431
	BSP_21065_six4a	0.0557717	0.105474	0.446842
	BSP_20333_CABZ01073197.1	0.0252388	0.392652	0.367233
	BSP_13889_-	2.62575	3.35005	4.83694
	BSP_06294_pcxb	0	0.271127	0.499904
	BSP_05100_-	0	0.4986	0.311806
	BSP_11822_slc26a6	2.78456	3.04888	3.99084
	BSP_11515_hic1	0.563129	0.59832	1.27856
	BSP_00362_necab2	0.514726	1.00696	1.78831
	BSP_16733_-	0.273859	0.677792	0.503967
	BSP_21369_BX511082.1	0.529583	1.3105	1.15549
	BSP_14035_ctgfa	2.29454	3.09835	4.83007
	BSP_10103_itm2cb	4.58033	5.48529	7.51851
	BSP_10962_BX511082.1	0.130961	0.646073	0.598867
	BSP_13773_BX324233.1	0.122601	0.526197	0.367049
	BSP_16947_si:dkey-112a7.4	2.2348	3.18886	3.86611
	BSP_09652_llgl1	0	0.501507	0.270451
	BSP_13687_zgc:162945	0.0292313	1.50644	1.0718
	BSP_05051_zgc:174862	0.0763161	0.869169	0.545618
	BSP_18343_CYTL1	0.594483	0.548428	1.54856
	BSP_00747_MAP3K11	0.0292313	0.489485	0.526039
	BSP_17632_tnnc1a	0.615043	0.348888	0.918351
	BSP_23291_CU929365.1	0.0571009	1.22516	0.693893
	BSP_23877_BX897670.1	0.0544701	0.847608	0.783532
	BSP_10317_vgll4b	1.49248	1.85316	3.0262
	BSP_21445_tnfsf12	0.572601	1.24561	1.72243
	BSP_09984_sv2a	4.31447	4.97856	6.14895
	BSP_23898_-	0.0292313	0.372938	0.197837
	BSP_05170_-	0.211953	0.913625	0.760173
	BSP_05243_sobpa	0.241295	0.502329	0.868287
	BSP_05325_BX324233.1	0	0.3811	0.18773
	BSP_10610_gprc5ba	3.65109	4.39382	5.3671
	BSP_06090_tgm5l	0.286461	0.417287	0.8228
	BSP_06319_gng7	1.48943	2.19066	3.04205
	BSP_20223_si:ch211-66e2.5	0.585634	1.28379	2.01641
	BSP_24155_itchb	0	0.336248	0.376443
	BSP_21315_TENT5A	0.884716	1.4857	2.25102
	BSP_02424_BX004816.1	0	0.40257	0.109129
	BSP_11916_chad	0.149937	0.403113	0.836454
	BSP_10483_carmil2	0.0544701	0.518615	0.215396
	BSP_10450_tob1b	2.13026	3.28311	3.76849
	BSP_09818_-	0	0.499338	0.549589
	BSP_13289_pank1b	1.55632	1.93929	2.74761
	BSP_18544_ahsg2	4.39334	4.86437	6.20277
	BSP_12743_si:dkey-14d8.20	0.865036	2.24933	1.54751
	BSP_14936_ALOXE3	0.0532829	0.155396	0.368505
	BSP_05412_zgc:153372	0.366215	0.528285	0.91922
	BSP_11419_nrn1la	0	0.213043	0.367048
	BSP_12507_ctnnd2b	0.191386	0.821416	0.475929
	BSP_02644_rgs9b	0.715103	2.00963	1.39587
