# Supplementary material for: Behavioral and brain- transcriptomic synchronization between the two opponents of a fighting pair of the fish Betta splendens
Source: PLoS Genet. 2020 Jun 17;16(6):e1008831. doi: 10.1371/journal.pgen.1008831 (PMC7299326; doi:10.1371/journal.pgen.1008831)
Supplement: S6 Table — (XLSX) [file pgen.1008831.s014.xlsx]

## Sheet: Sheet1
Table S6. Number of genes in the module from WGCNA analysis
	module	D60 specific	Common	D20 specific	All genes
	black	0	0	0	819
	blue	29	9	4	4256
	brown	9	170	104	2010
	cyan	0	0	1	197
	darkgreen	0	0	4	143
	darkgrey	0	0	0	129
	darkmagenta	3	1	0	87
	darkolivegreen	0	0	0	88
	darkorange	0	0	0	120
	darkred	6	1	0	144
	darkturquoise	4	0	0	134
	green	8	2	5	1746
	greenyellow	2	0	0	220
	grey	1	1	0	391
	grey60	18	0	0	168
	lightcyan	0	0	1	172
	lightgreen	17	0	0	167
	lightyellow	0	0	0	160
	magenta	0	0	0	278
	midnightblue	0	0	0	186
	orange	1	1	0	121
	paleturquoise	0	0	0	94
	pink	0	2	1	486
	purple	0	0	0	223
	red	4	20	86	1226
	royalblue	0	1	2	149
	saddlebrown	0	0	0	107
	salmon	1	0	4	206
	sienna3	0	0	2	50
	skyblue	0	1	2	108
	steelblue	1	0	0	106
	tan	6	1	0	213
	turquoise	444	79	2	6390
	violet	0	1	3	88
	white	3	0	0	120
	yellow	7	5	2	1973
	yellowgreen	0	0	0	31
	total	564	295	223	23306
