# Supplementary material for: Behavioral and brain- transcriptomic synchronization between the two opponents of a fighting pair of the fish Betta splendens
Source: PLoS Genet. 2020 Jun 17;16(6):e1008831. doi: 10.1371/journal.pgen.1008831 (PMC7299326; doi:10.1371/journal.pgen.1008831)
Supplement: S7 Table — (XLSX) [file pgen.1008831.s015.xlsx]

## Sheet: Sheet1
Table S7. Top 5 driving genes in each cluster extracted from the Grade of Membership (GoM) analysis
Cluster	Top 5 driving genes	BP	MF	CC
1	zgc:162945; BX324233.1; zgc:162945; pcbp3	-	nucleic acid binding; RNA binding	-
2	clic5b; gucy2d; si:ch73-170d6.2	chloride transmembrane transport; intracellular signal transduction; glutathione metabolic process; protein phosphorylation; regulation of ion transmembrane transport; ion transport; signal transduction; cGMP biosynthetic process; transport; chloride transport; cyclic nucleotide biosynthetic process; sensory perception of sound	adenylate cyclase activity; GTP binding; chloride channel activity; glutathione; transferase activity; voltage-gated ion channel activity; phosphorus-oxygen lyase activity; guanylate cyclase activity; nucleotide binding; lyase activity; ATP binding; protein kinase activity	guanylate cyclase complex, soluble; plasma membrane; intracellular; membrane; chloride channel complex; integral component of membrane; cytoplasm
3	hoxb6a; hoxb6b; hoxb5a; hoxb8a; hoxb1b	multicellular organism development; transcription, DNA-templated; regulation of transcription, DNA-templated; cell proliferation; posterior lateral line neuromast primordium migration; cell fate specification; brain development	sequence-specific DNA binding; transcription factor activity; sequence-specific DNA binding; DNA binding	nucleus
4	zgc:174944; lrrc4.1; BX897670.1; si:dkey-21h14.12; st3gal1l3	cytokine-mediated signaling pathway; protein glycosylation, ganglioside biosynthetic process; oligosaccharide metabolic process; negative regulation of JAK-STAT cascade; protein N-linked glycosylation via asparagine	protein kinase inhibitor activity; protein binding, transferase activity; transferring glycosyl groups, beta-galactoside (CMP) alpha-2,3-sialyltransferase activity; sialyltransferase activity, transferase activity	integral component of membrane; membrane; cytoplasm; Golgi apparatus; integral component of Golgi membrane
5	lyz; si:dkeyp-75b4.9; oit3; si:ch211-212c13.8; slc23a1	L-ascorbic acid transport; transmembrane transport; transport	calcium ion binding; sodium-dependent L-ascorbate transmembrane transporter activity; GTP binding, transporter activity	integral component of membrane; membrane
6	cry1aa; zgc:114181; mhc1uka; HTRA3; myhb	peptide catabolic process; entrainment of circadian clock; response to hydrogen peroxide; response to light stimulus; negative regulation of transcription; DNA-templated, antigen processing and presentation; metabolic process, proteolysis	hydrolase activity; metallopeptidase activity; protein binding; actin binding; antigen binding; nucleotide binding; motor activity; metallodipeptidase activity; dipeptidase activity; zinc ion binding; ATP binding	membrane; transcription factor complex; myosin complex; plasma membrane; nucleus; integral component of membrane
7	chmp4c; brinp3a.2; BX511082.1	cellular response to retinoic acid; positive regulation of neuron differentiation; negative regulation of mitotic cell cycle	-	dendrite; endoplasmic reticulum; neuronal cell body
For each cluster, driving genes are defined as genes that show the biggest difference in expression compared with the other most similar cluster.
BP: Biological Process; MF: Molecular Fucntion; CC: Cellular Component
