# Supplementary material for: Behavioral and brain- transcriptomic synchronization between the two opponents of a fighting pair of the fish Betta splendens
Source: PLoS Genet. 2020 Jun 17;16(6):e1008831. doi: 10.1371/journal.pgen.1008831 (PMC7299326; doi:10.1371/journal.pgen.1008831)
Supplement: S8 Table — (XLSX) [file pgen.1008831.s016.xlsx]

## Sheet: Sheet1
Table S8: List of DEGs generated from a comparison of the expression levels from non-fighting group vs. the D60 group (FDR ≤ 0.05).
		DEG: Before vs D60			Danio_rerio.GRCz11
	#ID	LogFC	p_value	FDR	gene ID	symbol
	BSP_04539	6.22732	3.65303e-28	8.51375e-24	ENSDARG00000069133.5	mstnb
	BSP_23667	5.37829	2.06184e-27	2.40266e-23	ENSDARG00000016771.11	tfa
	BSP_12873	-3.62838	1.47492e-24	1.14581e-20	ENSDARG00000022952.6	zgc:66448
	BSP_08199	5.32033	9.82487e-24	5.72446e-20	ENSDARG00000055751.7	fosb
	BSP_01142	4.52203	2.76037e-22	1.28666e-18	ENSDARG00000101324.2	apoa1b
	BSP_01957	5.18866	1.1589e-21	4.50157e-18	ENSDARG00000102456.2	cfhl4
	BSP_13744	4.60491	1.37181e-21	4.56733e-18	ENSDARG00000052012.6	rtn4rl2a
	BSP_06401	4.85556	7.18566e-21	1.93503e-17	ENSDARG00000070873.5	ccl25b
	BSP_12093	4.3487	7.47244e-21	1.93503e-17	ENSDARG00000112123.1	bhlhe41
	BSP_10210	-4.13125	3.41914e-20	7.96866e-17	ENSDARG00000104792.2	dntt
	BSP_19272	4.64075	4.88102e-20	1.03416e-16	-	-
	BSP_19435	6.02365	6.38196e-20	1.23948e-16	-	-
	BSP_12287	5.12231	2.26495e-19	4.06054e-16	-	-
	BSP_22364	8.51497	2.82381e-19	4.70083e-16	ENSDARG00000114395.1	CU929458.1
	BSP_04511	4.46685	6.67539e-19	1.03718e-15	-	-
	BSP_23428	5.56123	9.35983e-19	1.34244e-15	-	-
	BSP_15763	-4.4515	9.79211e-19	1.34244e-15	ENSDARG00000104864.2	klhdc2
	BSP_06120	5.02376	3.80585e-18	4.92772e-15	ENSDARG00000069583.7	zgc:114181
	BSP_10635	-3.1087	8.47187e-18	1.03919e-14	ENSDARG00000104396.2	trim25
	BSP_11631	4.51566	3.08213e-17	3.59161e-14	ENSDARG00000044034.6	tmem86a
	BSP_00071	4.97945	3.59365e-17	3.98827e-14	-	-
	BSP_11021	5.48829	5.72591e-17	6.06582e-14	ENSDARG00000087306.3	CABZ01038521.1
	BSP_01341	-2.92942	1.00553e-16	1.01891e-13	ENSDARG00000063385.7	cenpe
	BSP_12804	-3.18423	1.91795e-16	1.86249e-13	ENSDARG00000086746.6	prodha
	BSP_09685	6.50104	2.64684e-16	2.46749e-13	ENSDARG00000077691.7	slc13a5a
	BSP_13821	3.97184	1.1249e-15	1.00834e-12	ENSDARG00000015033.8	slc23a1
	BSP_06873	4.44574	3.73291e-15	3.22219e-12	-	-
	BSP_16440	4.06441	4.83058e-15	4.02077e-12	ENSDARG00000103720.2	zgc:162730
	BSP_18022	3.4413	6.49045e-15	5.21609e-12	ENSDARG00000075282.6	irs2b
	BSP_04365	4.50675	6.93788e-15	5.3898e-12	ENSDARG00000101919.2	foxj1a
	BSP_04128	4.8217	8.54637e-15	6.42522e-12	ENSDARG00000054753.8	col10a1a
	BSP_04241	4.34231	1.05467e-14	7.68133e-12	-	-
	BSP_18370	3.47367	1.2241e-14	8.5861e-12	ENSDARG00000000796.12	nr4a1
	BSP_15217	3.40136	1.25258e-14	8.5861e-12	ENSDARG00000055752.6	npas4a
	BSP_20912	-3.45641	1.47741e-14	9.83785e-12	-	-
	BSP_11355	5.25915	1.53215e-14	9.91899e-12	ENSDARG00000104782.3	oaz1b
	BSP_02974	-2.73814	1.71772e-14	1.08198e-11	ENSDARG00000098529.2	ccne2
	BSP_08275	3.89187	4.59338e-14	2.75771e-11	-	-
	BSP_05070	3.40374	4.66142e-14	2.75771e-11	ENSDARG00000053248.6	inab
	BSP_06330	3.86863	4.73305e-14	2.75771e-11	ENSDARG00000000796.12	nr4a1
	BSP_03138	4.72695	5.45365e-14	3.10007e-11	ENSDARG00000078859.3	g0s2
	BSP_14520	3.23858	7.1464e-14	3.96557e-11	ENSDARG00000015866.8	apoa2
	BSP_23493	7.39412	1.19913e-13	6.4993e-11	ENSDARG00000028815.7	zgc:162945
	BSP_20072	3.34593	1.5131e-13	8.01462e-11	ENSDARG00000018534.13	slc6a9
	BSP_03046	3.16464	1.8801e-13	9.73723e-11	ENSDARG00000102453.3	slc1a2b
	BSP_10797	3.49858	2.01427e-13	1.02053e-10	ENSDARG00000102334.2	SH3RF3
	BSP_02608	3.80144	2.06611e-13	1.02453e-10	ENSDARG00000002445.7	prdm1a
	BSP_23270	4.52673	2.59802e-13	1.26145e-10	-	-
	BSP_00996	7.32511	2.71317e-13	1.29047e-10	-	-
	BSP_03435	4.1547	2.77372e-13	1.29289e-10	ENSDARG00000044718.9	vav2
	BSP_08764	3.42974	2.86116e-13	1.3075e-10	ENSDARG00000029881.9	kcnh2a
	BSP_01037	3.33941	3.13389e-13	1.40458e-10	ENSDARG00000059053.8	slc13a4
	BSP_16907	3.61252	3.63501e-13	1.59845e-10	ENSDARG00000055186.4	ccr9a
	BSP_11800	3.23685	3.73838e-13	1.61346e-10	ENSDARG00000101199.3	rbp4
	BSP_12931	3.23134	4.4436e-13	1.88296e-10	-	-
	BSP_17306	5.34072	4.53236e-13	1.88627e-10	-	-
	BSP_01812	4.29985	5.83512e-13	2.38585e-10	ENSDARG00000075903.4	chadlb
	BSP_14226	4.34461	6.61249e-13	2.65708e-10	-	-
	BSP_10103	3.08856	7.78888e-13	3.07674e-10	ENSDARG00000039650.7	itm2cb
	BSP_03140	3.04673	1.16042e-12	4.50747e-10	ENSDARG00000034588.10	scn4ab
	BSP_03771	3.35184	1.22441e-12	4.67806e-10	ENSDARG00000110910.1	f3a
	BSP_13687	5.85458	1.24906e-12	4.69526e-10	ENSDARG00000028815.7	zgc:162945
	BSP_11878	3.27156	1.54383e-12	5.71119e-10	ENSDARG00000068732.4	spry4
	BSP_00418	3.47557	1.58817e-12	5.78341e-10	ENSDARG00000012405.10	col1a1a
	BSP_23533	3.71797	1.84978e-12	6.60045e-10	-	-
	BSP_23970	-2.48288	1.86917e-12	6.60045e-10	-	-
	BSP_15133	4.11789	2.43096e-12	8.4561e-10	ENSDARG00000043716.4	cldn5a
	BSP_00515	3.53705	2.90958e-12	9.97214e-10	ENSDARG00000062831.8	si:ch73-22o12.1
	BSP_13528	3.04479	3.18756e-12	1.07666e-09	ENSDARG00000060978.8	atp2a3
	BSP_11765	3.13918	3.55854e-12	1.18479e-09	ENSDARG00000067815.5	CABZ01060891.1
	BSP_11472	6.00175	3.83545e-12	1.259e-09	-	-
	BSP_02020	3.21314	4.61912e-12	1.49518e-09	ENSDARG00000034093.10	dclk2a
	BSP_00926	4.67338	5.18223e-12	1.65448e-09	ENSDARG00000070918.6	si:ch211-284e20.8
	BSP_12541	7.08479	5.3347e-12	1.68014e-09	ENSDARG00000100377.2	CABZ01012885.1
	BSP_01555	3.22624	7.31692e-12	2.27371e-09	ENSDARG00000086034.4	nectin1b
	BSP_15114	3.39913	7.46231e-12	2.28838e-09	ENSDARG00000016676.10	gnao1a
	BSP_15041	3.82553	8.00851e-12	2.42398e-09	ENSDARG00000039077.7	tyr
	BSP_06167	3.79227	8.71693e-12	2.60458e-09	ENSDARG00000038191.7	smtla
	BSP_02536	3.0632	8.94536e-12	2.63899e-09	ENSDARG00000055854.5	nr4a3
	BSP_20817	3.91356	9.52014e-12	2.77345e-09	ENSDARG00000036105.2	si:dkeyp-92c9.2
	BSP_18579	5.76515	9.92651e-12	2.85614e-09	ENSDARG00000100947.2	mafk
	BSP_13606	-2.71888	1.38644e-11	3.94054e-09	ENSDARG00000038072.9	ptx4
	BSP_23971	6.93717	1.57125e-11	4.41199e-09	ENSDARG00000095193.2	si:dkey-23c22.7
	BSP_13030	3.38925	1.99609e-11	5.5382e-09	ENSDARG00000069254.6	chrm4a
	BSP_16235	3.29504	2.16152e-11	5.92662e-09	ENSDARG00000053133.4	b3gnt7l
	BSP_06115	3.81811	2.39343e-11	6.48619e-09	ENSDARG00000007344.8	tcap
	BSP_19163	2.8777	2.63785e-11	7.00092e-09	ENSDARG00000056877.5	vamp2
	BSP_18544	2.83126	2.64344e-11	7.00092e-09	ENSDARG00000069293.5	ahsg2
	BSP_14035	2.97069	3.26922e-11	8.56094e-09	ENSDARG00000112741.1	ctgfa
	BSP_01030	2.77531	5.65389e-11	1.45942e-08	ENSDARG00000031683.8	fosab
	BSP_07595	-2.98354	5.69842e-11	1.45942e-08	-	-
	BSP_17905	3.00693	6.09805e-11	1.5448e-08	ENSDARG00000091234.4	si:ch73-335l21.4
	BSP_06954	3.08244	6.24129e-11	1.56408e-08	ENSDARG00000090890.4	cmklr1
	BSP_11950	3.20913	7.36538e-11	1.82614e-08	ENSDARG00000098612.2	chrm2a
	BSP_13070	4.48574	7.73828e-11	1.8984e-08	-	-
	BSP_05467	3.45536	8.01039e-11	1.94469e-08	-	-
	BSP_11425	2.84392	8.13165e-11	1.95378e-08	ENSDARG00000111382.1	vat1
	BSP_02502	2.92928	8.9641e-11	2.13181e-08	ENSDARG00000005783.10	ncanb
	BSP_14005	2.81062	9.36508e-11	2.20467e-08	ENSDARG00000059897.9	ntrk2a
	BSP_19874	6.82873	1.06598e-10	2.48438e-08	-	-
	BSP_14403	2.86406	1.1374e-10	2.62458e-08	ENSDARG00000077513.5	ppp1r3da
	BSP_18842	3.17423	1.173e-10	2.6802e-08	ENSDARG00000042322.6	si:dkey-177p2.6
	BSP_23601	-2.70386	1.26612e-10	2.86488e-08	ENSDARG00000038587.3	CU929150.1
	BSP_02411	2.7466	1.29037e-10	2.89167e-08	ENSDARG00000037495.4	rtn4rl2b
	BSP_01572	4.0008	1.32125e-10	2.93268e-08	ENSDARG00000038583.7	abraa
	BSP_16590	6.80721	1.39232e-10	3.06126e-08	ENSDARG00000027360.9	si:ch211-106h11.3
	BSP_10496	2.70435	1.45644e-10	3.17233e-08	ENSDARG00000040295.6	apoeb
	BSP_00362	3.72579	1.48632e-10	3.20742e-08	ENSDARG00000056745.8	necab2
	BSP_18618	2.86011	1.54526e-10	3.30402e-08	ENSDARG00000079472.4	CABZ01071020.1
	BSP_08575	6.76406	1.82396e-10	3.86446e-08	ENSDARG00000087245.3	CR847844.1
	BSP_14099	4.2247	1.9106e-10	4.01157e-08	-	-
	BSP_23644	2.92014	1.96979e-10	4.09892e-08	ENSDARG00000075349.6	si:ch73-138n13.1
	BSP_04562	2.76879	2.03529e-10	4.19774e-08	ENSDARG00000035858.7	cnn2
	BSP_18780	3.18997	2.12656e-10	4.34752e-08	ENSDARG00000007678.11	ttyh3b
	BSP_01898	2.89424	2.41018e-10	4.87754e-08	ENSDARG00000040526.5	s1pr5a
	BSP_08092	2.89902	2.42768e-10	4.87754e-08	-	-
	BSP_11534	3.22708	2.62031e-10	5.21957e-08	ENSDARG00000060051.6	slc47a2.1
	BSP_05195	2.71455	2.90208e-10	5.73185e-08	ENSDARG00000074752.5	hlfa
	BSP_13262	2.71585	2.97814e-10	5.83265e-08	ENSDARG00000009505.8	prelid3b
	BSP_10577	2.67064	3.14868e-10	6.11526e-08	ENSDARG00000113678.1	BX511082.1
	BSP_23405	3.05312	3.21975e-10	6.20161e-08	-	-
	BSP_01952	5.60935	3.41535e-10	6.51761e-08	-	-
	BSP_17623	2.61261	3.43974e-10	6.51761e-08	ENSDARG00000037503.8	thoc2
	BSP_05143	2.69848	3.60751e-10	6.78036e-08	ENSDARG00000020573.10	ddx3xa
	BSP_23779	5.36242	4.11861e-10	7.67907e-08	-	-
	BSP_10644	2.72635	5.34472e-10	9.88604e-08	ENSDARG00000075397.5	cipca
	BSP_01611	2.68573	5.48658e-10	1.00685e-07	ENSDARG00000099491.2	tmem176l.1
	BSP_19308	2.99959	5.80382e-10	1.05675e-07	ENSDARG00000026611.8	socs3b
	BSP_11979	2.82149	6.17463e-10	1.11555e-07	-	-
	BSP_21754	2.62146	6.54694e-10	1.17371e-07	ENSDARG00000031796.8	ache
	BSP_18739	2.87448	7.08776e-10	1.26097e-07	ENSDARG00000059090.5	sstr2a
	BSP_09502	-2.34457	7.51338e-10	1.32657e-07	ENSDARG00000095831.2	si:ch211-175f12.2
	BSP_21729	2.68801	7.64883e-10	1.34033e-07	ENSDARG00000027249.6	btg1
	BSP_13007	-2.13732	7.88557e-10	1.3715e-07	ENSDARG00000004952.8	rsad2
	BSP_22244	3.67816	8.38993e-10	1.44841e-07	ENSDARG00000044276.9	spp1
	BSP_08601	2.66026	8.85611e-10	1.51765e-07	ENSDARG00000062801.9	erfl3
	BSP_09624	3.27319	8.93858e-10	1.5206e-07	-	-
	BSP_08929	2.62	9.19248e-10	1.55246e-07	ENSDARG00000007412.11	slc2a1b
	BSP_09692	3.60257	9.64105e-10	1.61651e-07	ENSDARG00000058473.7	st6galnac3
	BSP_00178	6.61444	9.84884e-10	1.63955e-07	ENSDARG00000054378.7	pcbp3
	BSP_01742	2.56005	1.08079e-09	1.78644e-07	ENSDARG00000023217.9	crema
	BSP_11251	2.63934	1.12681e-09	1.8494e-07	ENSDARG00000077799.3	egr4
	BSP_03590	2.85057	1.22167e-09	1.99107e-07	ENSDARG00000079771.4	pea15
	BSP_18006	3.20804	1.32169e-09	2.12523e-07	-	-
	BSP_19221	-2.11473	1.32766e-09	2.12523e-07	ENSDARG00000093629.3	si:ch211-106h4.4
	BSP_03847	2.88614	1.33135e-09	2.12523e-07	ENSDARG00000044924.8	gdf11
	BSP_10297	2.81936	1.51212e-09	2.39737e-07	ENSDARG00000079912.5	rapgefl1
	BSP_18086	6.57328	1.52996e-09	2.40928e-07	-	-
	BSP_06437	3.00219	1.56235e-09	2.44377e-07	ENSDARG00000057296.5	cbln1
	BSP_03579	3.23169	1.81786e-09	2.82447e-07	ENSDARG00000113495.1	CR354584.3
	BSP_12831	-2.0874	1.89739e-09	2.92852e-07	ENSDARG00000094603.5	si:dkey-21h14.12
	BSP_17848	2.51485	2.03742e-09	3.12395e-07	ENSDARG00000100515.2	dusp1
	BSP_04654	2.85889	2.19092e-09	3.33736e-07	ENSDARG00000079876.3	CU855878.1
	BSP_14898	2.55925	2.52369e-09	3.81929e-07	ENSDARG00000038429.7	csrnp1b
	BSP_14372	2.57247	2.60717e-09	3.90162e-07	ENSDARG00000020574.10	atp2a1
	BSP_00300	2.62799	2.61157e-09	3.90162e-07	ENSDARG00000059888.6	ago3a
	BSP_18047	2.67905	2.72417e-09	4.04391e-07	ENSDARG00000043317.9	kita
	BSP_14641	2.53376	2.78625e-09	4.1099e-07	ENSDARG00000078076.4	nab2
	BSP_17156	2.6449	2.85745e-09	4.18841e-07	ENSDARG00000041449.6	spred1
	BSP_00427	2.57853	3.03377e-09	4.41906e-07	ENSDARG00000103211.2	si:dkey-19b23.8
	BSP_13333	2.69991	3.36997e-09	4.80109e-07	ENSDARG00000068323.7	astn1
	BSP_22165	3.03579	3.39264e-09	4.80109e-07	ENSDARG00000040306.8	otomp
	BSP_11058	2.59356	3.39937e-09	4.80109e-07	ENSDARG00000069710.7	vwa10.2
	BSP_01212	3.69969	3.4193e-09	4.80109e-07	ENSDARG00000070470.7	sh3rf1
	BSP_06683	2.43255	3.41941e-09	4.80109e-07	ENSDARG00000058606.9	sik1
	BSP_17997	2.8595	3.41964e-09	4.80109e-07	ENSDARG00000114798.1	CABZ01032906.1
	BSP_07905	2.4832	3.45347e-09	4.81956e-07	ENSDARG00000024324.6	arhgap1
	BSP_19347	2.92339	3.55269e-09	4.90732e-07	ENSDARG00000111010.1	kcnj2a
	BSP_17749	2.47954	3.55847e-09	4.90732e-07	ENSDARG00000040623.7	fosl2
	BSP_08665	2.58479	3.70932e-09	5.08525e-07	ENSDARG00000010029.10	spon1a
	BSP_04924	2.44357	3.83768e-09	5.23046e-07	ENSDARG00000001676.12	gpm6bb
	BSP_00373	3.01204	3.8849e-09	5.26404e-07	ENSDARG00000088181.3	mpped1
	BSP_01860	3.13033	3.99257e-09	5.37044e-07	ENSDARG00000115362.1	slc13a3
	BSP_11916	4.09971	4.00951e-09	5.37044e-07	ENSDARG00000045071.4	chad
	BSP_17845	4.31579	4.94183e-09	6.58139e-07	ENSDARG00000056745.8	necab2
	BSP_22073	2.93144	5.13239e-09	6.79634e-07	ENSDARG00000069254.6	chrm4a
	BSP_16050	2.59989	5.30103e-09	6.97999e-07	ENSDARG00000032197.7	klf12b
	BSP_19104	3.95737	5.50817e-09	7.21199e-07	-	-
	BSP_11957	2.62869	5.56014e-09	7.23936e-07	ENSDARG00000025348.10	igfbp5b
	BSP_01810	4.40434	5.85951e-09	7.58677e-07	ENSDARG00000099359.2	CR855320.1
	BSP_14676	2.88124	6.27757e-09	8.08315e-07	ENSDARG00000053831.6	vtnb
	BSP_09984	2.39428	6.79236e-09	8.68457e-07	ENSDARG00000059945.6	sv2a
	BSP_01289	2.71454	6.81917e-09	8.68457e-07	ENSDARG00000051939.7	pcxb
	BSP_16079	3.32285	6.94844e-09	8.80111e-07	ENSDARG00000110976.1	necab2
	BSP_22497	3.35939	7.11815e-09	8.96733e-07	ENSDARG00000007823.10	atf3
	BSP_06686	3.73786	7.24346e-09	9.06817e-07	-	-
	BSP_11548	2.77223	7.27601e-09	9.06817e-07	ENSDARG00000051748.8	ccnd2a
	BSP_00290	2.41469	7.54865e-09	9.35792e-07	ENSDARG00000062208.6	prrt1
	BSP_13889	2.46119	7.65235e-09	9.43628e-07	-	-
	BSP_12408	3.11064	7.8553e-09	9.63555e-07	ENSDARG00000088227.4	tmem163b
	BSP_14634	2.41014	7.98527e-09	9.71872e-07	ENSDARG00000044053.8	vsnl1b
	BSP_08978	3.00918	8.0065e-09	9.71872e-07	ENSDARG00000068168.5	hes2.2
	BSP_12624	2.64521	8.1479e-09	9.83911e-07	ENSDARG00000113934.1	dusp3a
	BSP_02134	2.37961	8.62037e-09	1.0356e-06	ENSDARG00000116511.1	npas4l
	BSP_10485	2.51613	8.81253e-09	1.05326e-06	ENSDARG00000115339.1	pmp22a
	BSP_04561	-2.32279	8.94295e-09	1.05775e-06	ENSDARG00000042810.7	or128-10
	BSP_15388	4.3734	8.95476e-09	1.05775e-06	ENSDARG00000054378.7	pcbp3
	BSP_09337	2.41654	8.98627e-09	1.05775e-06	ENSDARG00000070491.7	hpcal4
	BSP_20591	2.57224	9.41716e-09	1.1029e-06	ENSDARG00000013072.7	mmp15b
	BSP_08673	3.98737	9.53948e-09	1.11164e-06	ENSDARG00000057328.8	cth1
	BSP_18109	2.42067	9.65877e-09	1.11808e-06	ENSDARG00000103800.2	prkar1b
	BSP_11784	6.37215	9.6907e-09	1.11808e-06	ENSDARG00000113678.1	BX511082.1
	BSP_21659	3.1477	9.88303e-09	1.13465e-06	ENSDARG00000068257.7	kcne4
	BSP_11086	2.60885	1.08941e-08	1.2446e-06	-	-
	BSP_00574	2.51243	1.21486e-08	1.38114e-06	ENSDARG00000109456.1	pcdh1g31
	BSP_13229	3.61661	1.22429e-08	1.38511e-06	ENSDARG00000098508.2	CABZ01111959.1
	BSP_19070	2.50354	1.28291e-08	1.44442e-06	ENSDARG00000093413.4	edil3a
	BSP_01987	-2.05816	1.40248e-08	1.57145e-06	ENSDARG00000113678.1	BX511082.1
	BSP_16203	2.36363	1.56298e-08	1.74291e-06	ENSDARG00000076179.6	ngef
	BSP_14210	3.14545	1.6643e-08	1.83867e-06	ENSDARG00000114675.1	BX324233.1
	BSP_19529	2.33487	1.66463e-08	1.83867e-06	ENSDARG00000113354.1	atp1b2b
	BSP_05701	2.75699	1.79807e-08	1.97669e-06	ENSDARG00000076239.5	si:ch211-74f19.2
	BSP_18873	2.57061	1.80777e-08	1.97802e-06	ENSDARG00000108781.2	C14orf132
	BSP_12758	2.46352	1.84415e-08	1.99811e-06	ENSDARG00000116379.1	dusp4
	BSP_12312	6.32847	1.85185e-08	1.99811e-06	ENSDARG00000114675.1	BX324233.1
	BSP_14625	6.32841	1.85185e-08	1.99811e-06	ENSDARG00000043443.7	kcnj13
	BSP_04432	2.41509	1.96211e-08	2.10733e-06	ENSDARG00000016154.7	zfp36l1a
	BSP_22034	2.33697	2.25351e-08	2.40919e-06	ENSDARG00000098832.2	fam168a
	BSP_18652	-1.95442	2.30603e-08	2.45408e-06	ENSDARG00000046124.7	rab11fip1a
	BSP_18075	2.50474	2.53221e-08	2.68253e-06	ENSDARG00000038918.4	drd1b
	BSP_03136	2.92414	2.54506e-08	2.68394e-06	ENSDARG00000054451.8	loxl1
	BSP_14293	2.45858	2.63217e-08	2.7633e-06	ENSDARG00000104264.2	XKR4
	BSP_12311	2.33111	2.72198e-08	2.84477e-06	ENSDARG00000043835.8	rab3ab
	BSP_19604	3.12667	2.93701e-08	3.0558e-06	ENSDARG00000007751.9	lmnl3
	BSP_00849	2.32149	2.95484e-08	3.0587e-06	ENSDARG00000013295.11	slc2a3a
	BSP_04099	2.56907	2.96605e-08	3.0587e-06	ENSDARG00000068323.7	astn1
	BSP_16975	3.08041	3.20466e-08	3.27813e-06	ENSDARG00000114049.1	CABZ01018956.1
	BSP_11715	2.73572	3.20696e-08	3.27813e-06	-	-
	BSP_19028	2.30807	3.3338e-08	3.39291e-06	ENSDARG00000110910.1	f3a
	BSP_15602	2.30791	3.58191e-08	3.62764e-06	ENSDARG00000009372.10	diras1b
	BSP_14241	2.28788	3.59637e-08	3.62764e-06	ENSDARG00000035970.10	ptprn2
	BSP_21462	2.87664	3.61114e-08	3.62764e-06	ENSDARG00000020102.10	kctd16b
	BSP_20732	2.25298	3.76908e-08	3.77005e-06	ENSDARG00000093549.2	selenop
	BSP_17036	-1.93635	4.24261e-08	4.2135e-06	ENSDARG00000079456.6	si:ch211-149a19.3
	BSP_16433	2.42606	4.24857e-08	4.2135e-06	ENSDARG00000056722.7	cd99l2
	BSP_08533	3.2076	4.28816e-08	4.23474e-06	ENSDARG00000053859.7	ism2b
	BSP_21725	2.31045	4.36978e-08	4.29714e-06	ENSDARG00000070074.7	lrp8
	BSP_23225	2.44021	4.39571e-08	4.30447e-06	ENSDARG00000057352.8	slc25a29
	BSP_04435	2.35916	4.59808e-08	4.4838e-06	ENSDARG00000076899.6	slc2a13b
	BSP_09159	2.4134	4.82491e-08	4.68539e-06	ENSDARG00000036619.7	mgat3b
	BSP_22240	2.28926	4.9518e-08	4.78865e-06	ENSDARG00000079276.5	ube2ql1
	BSP_07382	2.92358	5.29106e-08	5.0956e-06	ENSDARG00000057013.8	cadm3
	BSP_13286	2.73077	5.33894e-08	5.11229e-06	ENSDARG00000115661.1	SAMD12
	BSP_13401	3.48627	5.35227e-08	5.11229e-06	ENSDARG00000024759.8	inhbab
	BSP_05291	2.4993	5.39883e-08	5.13572e-06	ENSDARG00000063417.8	erf
	BSP_18297	2.52425	5.4833e-08	5.19487e-06	ENSDARG00000100722.2	si:ch211-160f23.7
	BSP_23279	2.25151	5.59727e-08	5.28138e-06	ENSDARG00000028327.10	gmfb
	BSP_12501	2.39991	5.64788e-08	5.30764e-06	ENSDARG00000100562.2	CABZ01080702.1
	BSP_12039	2.57273	5.69734e-08	5.33262e-06	ENSDARG00000111767.1	tent5d
	BSP_19437	2.25454	5.92991e-08	5.5281e-06	ENSDARG00000078619.5	pnp5a
	BSP_10341	2.69526	6.12923e-08	5.68578e-06	ENSDARG00000068194.4	klf9
	BSP_23415	4.18541	6.14784e-08	5.68578e-06	ENSDARG00000028815.7	zgc:162945
	BSP_19355	2.24002	6.99585e-08	6.44448e-06	ENSDARG00000022254.10	prkcbb
	BSP_21392	2.20101	7.09648e-08	6.51144e-06	ENSDARG00000041799.7	cx43
	BSP_05681	4.9518	7.44474e-08	6.8042e-06	-	-
	BSP_01492	2.244	7.74872e-08	7.05436e-06	ENSDARG00000098312.2	scarb2a
	BSP_11636	2.2399	7.95714e-08	7.21592e-06	ENSDARG00000090690.3	nell2a
	BSP_08372	2.99914	8.04979e-08	7.247e-06	ENSDARG00000007362.10	sft2d1
	BSP_20651	2.29265	8.05361e-08	7.247e-06	ENSDARG00000052705.6	pkp1b
	BSP_00344	2.20973	8.10822e-08	7.26808e-06	ENSDARG00000111767.1	tent5d
	BSP_09706	4.40657	8.23625e-08	7.35456e-06	-	-
	BSP_04752	2.17644	8.43191e-08	7.50054e-06	ENSDARG00000043135.7	pomca
	BSP_13888	2.88506	8.65525e-08	7.64258e-06	ENSDARG00000070378.4	ccl35.2
	BSP_19551	2.2362	8.65718e-08	7.64258e-06	ENSDARG00000000551.12	slc1a4
	BSP_21313	2.5468	8.79372e-08	7.71532e-06	ENSDARG00000062335.5	nudt14
	BSP_17798	3.76787	8.80578e-08	7.71532e-06	ENSDARG00000039325.7	pmepa1
	BSP_17871	2.97417	8.84952e-08	7.7246e-06	ENSDARG00000099186.3	slc1a5
	BSP_09616	2.61706	8.92723e-08	7.76336e-06	ENSDARG00000091902.4	b3gnt2b
	BSP_21689	2.2693	8.99282e-08	7.79133e-06	ENSDARG00000074849.4	rac1a
	BSP_10610	2.20496	9.07129e-08	7.83021e-06	ENSDARG00000077080.5	gprc5ba
	BSP_07642	2.25179	9.28212e-08	7.98262e-06	ENSDARG00000115236.1	BX247903.2
	BSP_15301	3.70407	9.7689e-08	8.33971e-06	ENSDARG00000062797.8	nell2b
	BSP_09939	3.45735	9.7689e-08	8.33971e-06	ENSDARG00000086495.3	BX546500.1
	BSP_11346	2.44054	1.03418e-07	8.77734e-06	ENSDARG00000076899.6	slc2a13b
	BSP_01775	2.59638	1.03569e-07	8.77734e-06	ENSDARG00000063390.8	pvrl2l
	BSP_17641	3.22232	1.11074e-07	9.3793e-06	ENSDARG00000076638.4	FO082781.1
	BSP_17264	2.40748	1.11818e-07	9.40809e-06	ENSDARG00000079858.5	tmem163a
	BSP_06064	-1.96277	1.12998e-07	9.47316e-06	ENSDARG00000012694.9	c3a.1
	BSP_23291	4.10368	1.14743e-07	9.58492e-06	ENSDARG00000098485.2	CU929365.1
	BSP_09818	6.14384	1.20674e-07	1.00444e-05	-	-
	BSP_06657	2.23594	1.22537e-07	1.01632e-05	ENSDARG00000016963.11	slc16a1a
	BSP_12049	2.43728	1.2301e-07	1.01662e-05	ENSDARG00000111629.1	vasna
	BSP_14445	2.29825	1.23652e-07	1.01832e-05	ENSDARG00000013628.8	cd164
	BSP_10785	2.23855	1.25607e-07	1.03077e-05	ENSDARG00000115470.1	rcan3
	BSP_16066	2.78576	1.28665e-07	1.05217e-05	ENSDARG00000074381.6	farp1
	BSP_08047	3.08561	1.29391e-07	1.05398e-05	ENSDARG00000103900.2	sept9b
	BSP_19409	2.5166	1.29791e-07	1.05398e-05	ENSDARG00000054253.7	sobpa
	BSP_16536	2.36914	1.3184e-07	1.0669e-05	ENSDARG00000113678.1	BX511082.1
	BSP_13114	2.17259	1.3292e-07	1.07192e-05	ENSDARG00000061644.7	ensab
	BSP_08339	2.17966	1.355e-07	1.08896e-05	ENSDARG00000060796.8	slc20a2
	BSP_13400	2.1354	1.36492e-07	1.09315e-05	ENSDARG00000053617.9	camk2a
	BSP_11718	2.17525	1.37534e-07	1.09773e-05	ENSDARG00000024299.7	c1qtnf4
	BSP_21170	4.35206	1.39505e-07	1.10966e-05	ENSDARG00000078087.6	CNNM1
	BSP_22536	2.24937	1.49017e-07	1.18129e-05	ENSDARG00000035458.8	atp2a1l
	BSP_20397	2.16508	1.49919e-07	1.18441e-05	ENSDARG00000101054.3	syn2b
	BSP_06880	2.42625	1.50573e-07	1.18556e-05	ENSDARG00000113415.1	f11r.1
	BSP_00014	2.25484	1.5613e-07	1.22517e-05	ENSDARG00000017673.11	nova2
	BSP_00282	2.13662	1.56973e-07	1.22766e-05	ENSDARG00000113345.1	nfil3-5
	BSP_17951	4.77445	1.57688e-07	1.22912e-05	ENSDARG00000002589.11	mylpfb
	BSP_00094	2.60973	1.58651e-07	1.23251e-05	ENSDARG00000059743.6	tmem98
	BSP_10628	2.55929	1.6214e-07	1.25543e-05	ENSDARG00000098108.3	dusp2
	BSP_15744	2.26163	1.64737e-07	1.27131e-05	ENSDARG00000063250.6	spata2
	BSP_10640	2.32223	1.72305e-07	1.32532e-05	ENSDARG00000055897.6	zgc:154093
	BSP_17251	-1.8496	1.78009e-07	1.3647e-05	ENSDARG00000037960.8	lrrc17
	BSP_18646	2.16638	1.80004e-07	1.37547e-05	ENSDARG00000069471.6	mhc1zca
	BSP_18178	2.16593	1.86644e-07	1.42011e-05	ENSDARG00000026499.8	ppm1e
	BSP_04306	2.17893	1.87065e-07	1.42011e-05	ENSDARG00000096214.2	si:ch211-197k17.3
	BSP_18073	2.26694	1.96939e-07	1.49022e-05	ENSDARG00000104089.2	p3h4
	BSP_01009	2.44183	1.99628e-07	1.50568e-05	ENSDARG00000111050.1	maff
	BSP_00365	2.1163	2.08878e-07	1.57036e-05	ENSDARG00000099783.2	pcdh2ac
	BSP_12563	2.12598	2.0999e-07	1.57364e-05	ENSDARG00000034503.10	per2
	BSP_12343	2.22074	2.14221e-07	1.6002e-05	ENSDARG00000086495.3	BX546500.1
	BSP_23877	3.99888	2.1759e-07	1.62018e-05	ENSDARG00000107760.2	BX897670.1
	BSP_13545	2.44479	2.21975e-07	1.64756e-05	ENSDARG00000092731.4	mhc1uka
	BSP_17574	2.39888	2.32948e-07	1.72352e-05	ENSDARG00000075754.5	mri1
	BSP_14465	2.729	2.354e-07	1.73615e-05	ENSDARG00000061231.8	tinagl1
	BSP_16283	2.38053	2.37539e-07	1.74416e-05	ENSDARG00000045589.5	kcnj8
	BSP_10446	2.14344	2.37983e-07	1.74416e-05	ENSDARG00000017803.9	gsk3b
	BSP_23034	2.27169	2.43213e-07	1.77691e-05	ENSDARG00000021909.9	VSTM2A
	BSP_11767	6.0543	2.47551e-07	1.80294e-05	ENSDARG00000020292.9	si:ch211-254n4.3
	BSP_13147	2.58566	2.53139e-07	1.83448e-05	ENSDARG00000114675.1	BX324233.1
	BSP_01150	2.1351	2.53455e-07	1.83448e-05	ENSDARG00000033928.11	ndfip2
	BSP_21445	2.97278	2.66975e-07	1.92635e-05	ENSDARG00000109341.1	tnfsf12
	BSP_20943	2.51177	2.71247e-07	1.95113e-05	ENSDARG00000068973.5	pdlim4
	BSP_07839	2.09658	2.81573e-07	2.01918e-05	ENSDARG00000100274.2	WDR7
	BSP_01132	2.27977	2.83097e-07	2.02388e-05	ENSDARG00000010108.8	bri3bp
	BSP_19823	2.14055	2.8496e-07	2.03097e-05	ENSDARG00000057867.6	lasp1
	BSP_04308	2.28565	2.8829e-07	2.04248e-05	ENSDARG00000094415.3	si:ch211-264e16.2
	BSP_23326	2.25202	2.88327e-07	2.04248e-05	ENSDARG00000086034.4	nectin1b
	BSP_24081	6.02117	2.97244e-07	2.09927e-05	-	-
	BSP_19730	2.322	2.98479e-07	2.10161e-05	ENSDARG00000004836.10	dnajc5ab
	BSP_17129	2.5907	3.01705e-07	2.11793e-05	ENSDARG00000070504.6	trpc5a
	BSP_10317	2.17991	3.07612e-07	2.15292e-05	ENSDARG00000103730.3	vgll4b
	BSP_17496	2.08416	3.10684e-07	2.16791e-05	ENSDARG00000111915.1	mapk1
	BSP_19970	2.38374	3.13161e-07	2.17272e-05	ENSDARG00000011334.9	ncaldb
	BSP_20323	-1.77467	3.13238e-07	2.17272e-05	ENSDARG00000114029.1	synm
	BSP_02508	3.36897	3.24555e-07	2.24453e-05	ENSDARG00000114675.1	BX324233.1
	BSP_07024	2.85876	3.26321e-07	2.24991e-05	ENSDARG00000036558.7	col18a1a
	BSP_00395	2.10072	3.27263e-07	2.24991e-05	ENSDARG00000020645.10	slc7a3a
	BSP_12097	2.17063	3.2882e-07	2.25397e-05	ENSDARG00000002131.10	celf2
	BSP_06322	2.101	3.30262e-07	2.25721e-05	ENSDARG00000062082.8	hipk3b
	BSP_10029	-1.77247	3.39755e-07	2.3153e-05	ENSDARG00000102100.3	mrc1a
	BSP_23028	2.10658	3.4656e-07	2.35479e-05	ENSDARG00000078954.7	rxrba
	BSP_06319	2.19361	3.49027e-07	2.36466e-05	ENSDARG00000038693.6	gng7
	BSP_14793	2.28845	3.55977e-07	2.40475e-05	ENSDARG00000040982.5	fgf14
	BSP_06164	6.00651	3.574e-07	2.40739e-05	ENSDARG00000095193.2	si:dkey-23c22.7
	BSP_06406	2.06409	3.6216e-07	2.43242e-05	ENSDARG00000077023.4	pcdhb
	BSP_08212	2.24484	3.77941e-07	2.53112e-05	-	-
	BSP_14925	2.21709	3.8469e-07	2.56893e-05	ENSDARG00000059933.8	plpp3
	BSP_10417	3.88697	3.86482e-07	2.57353e-05	ENSDARG00000105009.2	ddah2
	BSP_20555	2.75807	3.94177e-07	2.61729e-05	ENSDARG00000042277.8	efnb3b
	BSP_16893	2.13081	4.10665e-07	2.71902e-05	ENSDARG00000010841.12	fshb
	BSP_18403	2.37131	4.12882e-07	2.72595e-05	ENSDARG00000008275.10	klhl24b
	BSP_02964	-1.76539	4.35458e-07	2.86067e-05	ENSDARG00000001993.9	myhb
	BSP_17913	2.46577	4.3574e-07	2.86067e-05	ENSDARG00000099108.3	clic6
	BSP_01167	2.04635	4.43517e-07	2.90354e-05	ENSDARG00000075815.6	slc12a5a
	BSP_20223	2.80392	4.57898e-07	2.98929e-05	ENSDARG00000091579.3	si:ch211-66e2.5
	BSP_00147	2.72717	4.66595e-07	3.03756e-05	ENSDARG00000008433.10	unc45b
	BSP_08974	-1.80428	4.73408e-07	3.07333e-05	ENSDARG00000059227.8	fabp1b.1
	BSP_13289	2.22858	4.77736e-07	3.09281e-05	ENSDARG00000010098.9	pank1b
	BSP_22813	2.31028	5.06183e-07	3.2679e-05	ENSDARG00000111810.1	lhfpl4a
	BSP_16432	5.89187	5.18849e-07	3.34041e-05	ENSDARG00000101195.2	cyp1c1
	BSP_06769	2.0586	5.20969e-07	3.34482e-05	ENSDARG00000015681.11	gsk3ab
	BSP_15714	2.18121	5.23133e-07	3.34949e-05	ENSDARG00000110963.1	trib1
	BSP_04175	2.14693	5.33533e-07	3.3991e-05	ENSDARG00000075556.5	luzp1
	BSP_22668	2.06234	5.33798e-07	3.3991e-05	-	-
	BSP_12467	2.39647	5.39572e-07	3.42057e-05	ENSDARG00000102858.3	sc:d189
	BSP_07255	2.07286	5.40105e-07	3.42057e-05	ENSDARG00000000503.15	stx1b
	BSP_04570	2.01715	5.44505e-07	3.43909e-05	ENSDARG00000031720.9	clstn1
	BSP_20580	2.07963	5.48468e-07	3.45475e-05	ENSDARG00000038655.6	ajap1
	BSP_02103	2.04323	5.54093e-07	3.48078e-05	ENSDARG00000035970.10	ptprn2
	BSP_21315	2.30528	5.70539e-07	3.57237e-05	ENSDARG00000116442.1	TENT5A
	BSP_04060	2.06805	5.72745e-07	3.57237e-05	ENSDARG00000111390.1	ca5a
	BSP_20191	3.11886	5.75866e-07	3.57237e-05	ENSDARG00000111061.1	foxl2a
	BSP_14877	2.96029	5.75866e-07	3.57237e-05	ENSDARG00000031049.9	igsf21a
	BSP_11304	2.33829	5.76338e-07	3.57237e-05	ENSDARG00000054754.6	hs6st1a
	BSP_00271	2.08263	5.83545e-07	3.60746e-05	ENSDARG00000045639.8	elavl4
	BSP_08262	2.01325	5.96606e-07	3.67844e-05	ENSDARG00000063031.7	rad54l2
	BSP_15673	2.51712	6.04376e-07	3.71483e-05	ENSDARG00000033296.7	gpr37b
	BSP_21401	2.32613	6.07038e-07	3.71483e-05	ENSDARG00000062934.6	gpr12
	BSP_08386	2.11447	6.07291e-07	3.71483e-05	ENSDARG00000060092.5	zgc:165481
	BSP_00532	2.043	6.12951e-07	3.73534e-05	ENSDARG00000099389.2	cdo1
	BSP_17416	2.36207	6.13849e-07	3.73534e-05	ENSDARG00000052978.8	mbnl1
	BSP_18835	4.40891	6.26476e-07	3.80225e-05	ENSDARG00000023036.8	si:dkey-23a23.2
	BSP_16806	2.93489	6.33205e-07	3.83311e-05	ENSDARG00000026787.10	aqp7
	BSP_02644	2.52845	6.40715e-07	3.86853e-05	ENSDARG00000045156.8	rgs9b
	BSP_15793	3.04221	6.49218e-07	3.90974e-05	ENSDARG00000015674.6	msx3
	BSP_20572	2.11694	6.75506e-07	4.05756e-05	ENSDARG00000022531.7	ntn1b
	BSP_18809	2.08216	6.78561e-07	4.06543e-05	ENSDARG00000034907.8	paqr7b
	BSP_00469	2.09896	6.88602e-07	4.11502e-05	ENSDARG00000115836.1	aes
	BSP_07105	2.2336	6.91152e-07	4.11969e-05	ENSDARG00000055504.6	si:ch211-212k18.7
	BSP_23963	2.10322	6.93716e-07	4.12443e-05	ENSDARG00000093349.3	si:ch211-141e20.2
	BSP_18459	2.0476	6.99421e-07	4.14776e-05	ENSDARG00000070573.6	mapk3
	BSP_17391	2.0284	7.12439e-07	4.21424e-05	ENSDARG00000052437.4	mia
	BSP_21273	2.0702	7.36375e-07	4.3448e-05	ENSDARG00000087303.3	cebpd
	BSP_22212	2.4389	7.66492e-07	4.50197e-05	ENSDARG00000041660.8	oprd1a
	BSP_19497	2.40119	7.68685e-07	4.50197e-05	ENSDARG00000105115.2	si:dkey-57c15.1
	BSP_21827	5.6322	7.68807e-07	4.50197e-05	-	-
	BSP_15061	2.15647	7.73313e-07	4.517e-05	ENSDARG00000029501.11	gsk3aa
	BSP_08913	3.05499	7.80088e-07	4.54518e-05	-	-
	BSP_06504	3.35856	8.11863e-07	4.71853e-05	ENSDARG00000099732.2	gfra1a
	BSP_22991	2.7563	8.22204e-07	4.76674e-05	ENSDARG00000116211.1	si:dkey-5i16.5
	BSP_07677	2.16484	8.26988e-07	4.78258e-05	ENSDARG00000077473.4	mych
	BSP_10184	2.3644	8.37327e-07	4.83038e-05	ENSDARG00000104573.3	slc12a2
	BSP_04182	2.1564	8.56054e-07	4.9233e-05	ENSDARG00000109337.1	nanos1
	BSP_17480	2.13846	8.57658e-07	4.9233e-05	ENSDARG00000032188.8	lrrc8aa
	BSP_08127	2.30211	8.68101e-07	4.95739e-05	ENSDARG00000043417.9	eipr1
	BSP_16480	2.17689	8.69856e-07	4.95739e-05	ENSDARG00000056294.5	si:ch211-183d21.3
	BSP_05269	2.12593	8.69979e-07	4.95739e-05	ENSDARG00000057468.8	kcnc2
	BSP_02249	2.20531	8.80251e-07	5.00369e-05	ENSDARG00000005780.7	npy8br
	BSP_02901	-3.52042	8.95167e-07	5.0761e-05	ENSDARG00000109868.1	si:dkey-236e20.3
	BSP_07009	2.15874	9.0144e-07	5.09926e-05	ENSDARG00000113579.1	tmem184ba
	BSP_03232	2.21732	9.22206e-07	5.2041e-05	ENSDARG00000099164.2	nacc1a
	BSP_19747	4.67036	9.26287e-07	5.2145e-05	ENSDARG00000077465.5	sorcs2
	BSP_09017	2.94652	9.41144e-07	5.28158e-05	ENSDARG00000102441.2	ctnna1
	BSP_23123	2.08691	9.42734e-07	5.28158e-05	ENSDARG00000021607.8	negr1
	BSP_20176	2.93322	9.49301e-07	5.30561e-05	ENSDARG00000099476.2	zgc:174863
	BSP_02079	2.14328	9.55856e-07	5.32947e-05	ENSDARG00000098984.2	pid1
	BSP_14576	1.97445	9.60214e-07	5.34099e-05	ENSDARG00000067850.6	jund
	BSP_17102	3.66394	9.65156e-07	5.348e-05	ENSDARG00000030350.7	mnx2b
	BSP_24044	2.14432	9.66065e-07	5.348e-05	ENSDARG00000092731.4	mhc1uka
	BSP_19062	2.10553	9.95222e-07	5.49474e-05	ENSDARG00000086856.3	stk35
	BSP_17606	2.03745	9.97287e-07	5.49474e-05	ENSDARG00000091836.4	casp7
	BSP_20668	2.60806	1.00217e-06	5.50863e-05	ENSDARG00000078854.4	tusc3
	BSP_21127	2.40845	1.01351e-06	5.55785e-05	ENSDARG00000103679.3	bmp16
	BSP_14171	2.11913	1.03944e-06	5.68665e-05	ENSDARG00000101413.2	dusp7
	BSP_22457	2.85479	1.04777e-06	5.71882e-05	ENSDARG00000018726.10	slco3a1
	BSP_10736	2.00567	1.07273e-06	5.82941e-05	ENSDARG00000007867.9	dazap2
	BSP_22491	1.97216	1.07547e-06	5.82941e-05	ENSDARG00000071011.5	cdk5r2a
	BSP_12864	3.84727	1.07554e-06	5.82941e-05	ENSDARG00000022254.10	prkcbb
	BSP_13643	2.94621	1.102e-06	5.95704e-05	-	-
	BSP_11822	2.0177	1.1042e-06	5.95704e-05	ENSDARG00000055835.8	slc26a6
	BSP_06148	2.1016	1.14285e-06	6.15131e-05	ENSDARG00000062123.8	agap1
	BSP_03025	2.12632	1.17452e-06	6.30724e-05	ENSDARG00000075400.4	fbxo33
	BSP_13601	2.25119	1.20048e-06	6.43182e-05	ENSDARG00000116243.1	gpr26
	BSP_19111	1.96768	1.21641e-06	6.4883e-05	ENSDARG00000099265.2	slc7a5
	BSP_10450	2.05867	1.21659e-06	6.4883e-05	ENSDARG00000021372.7	tob1b
	BSP_10125	2.00841	1.26109e-06	6.71029e-05	ENSDARG00000032221.9	phactr4b
	BSP_09907	1.95506	1.26493e-06	6.71032e-05	ENSDARG00000035577.4	cds2
	BSP_09125	2.05958	1.26686e-06	6.71032e-05	ENSDARG00000040309.8	pxdc1b
	BSP_14956	3.33016	1.28783e-06	6.80591e-05	-	-
	BSP_13368	1.95967	1.29789e-06	6.83147e-05	ENSDARG00000114481.1	gpr37l1b
	BSP_19080	2.4497	1.29945e-06	6.83147e-05	ENSDARG00000061718.6	znf704
	BSP_05677	2.47311	1.30145e-06	6.83147e-05	ENSDARG00000110771.1	mef2ab
	BSP_16947	2.11715	1.30919e-06	6.8566e-05	ENSDARG00000104636.2	si:dkey-112a7.4
	BSP_09030	2.09444	1.32899e-06	6.94474e-05	ENSDARG00000110108.1	slc8a1b
	BSP_00622	2.09927	1.33689e-06	6.97037e-05	ENSDARG00000112952.1	yap1
	BSP_23269	2.01967	1.35772e-06	7.05441e-05	ENSDARG00000068582.7	rnf44
	BSP_01534	1.98917	1.35906e-06	7.05441e-05	ENSDARG00000099196.2	cplx3a
	BSP_07943	2.12873	1.3654e-06	7.07157e-05	ENSDARG00000116590.1	shisa9a
	BSP_15889	2.15911	1.38305e-06	7.14709e-05	ENSDARG00000056618.2	xk
	BSP_18648	2.14148	1.39986e-06	7.21797e-05	ENSDARG00000054632.9	fli1a
	BSP_08190	2.83777	1.41187e-06	7.26382e-05	ENSDARG00000039241.6	prkcaa
	BSP_07359	2.03081	1.46422e-06	7.51657e-05	ENSDARG00000114446.1	slc23a2
	BSP_01774	2.03688	1.46858e-06	7.52236e-05	ENSDARG00000091433.3	abhd17aa
	BSP_18566	-1.85455	1.47812e-06	7.55363e-05	ENSDARG00000116071.1	mpl
	BSP_14473	1.97087	1.48117e-06	7.55363e-05	ENSDARG00000100020.2	pim1
	BSP_01719	1.98026	1.48453e-06	7.55425e-05	ENSDARG00000086100.3	cd302
	BSP_04885	1.96189	1.51101e-06	7.67227e-05	ENSDARG00000079620.5	amigo1
	BSP_21437	1.94256	1.54801e-06	7.843e-05	ENSDARG00000002127.11	stam
	BSP_06294	5.84196	1.64354e-06	8.30895e-05	ENSDARG00000051939.7	pcxb
	BSP_12543	2.00718	1.6583e-06	8.36544e-05	ENSDARG00000002745.10	tdh
	BSP_16740	2.19792	1.66833e-06	8.38046e-05	ENSDARG00000039041.7	sfrp5
	BSP_07635	2.10432	1.6685e-06	8.38046e-05	ENSDARG00000099555.3	foxo1a
	BSP_06165	2.0173	1.67206e-06	8.38046e-05	ENSDARG00000061363.6	GFOD1
	BSP_21228	1.92715	1.73011e-06	8.6528e-05	ENSDARG00000110115.1	hpca
	BSP_06255	2.6254	1.75118e-06	8.73938e-05	ENSDARG00000061352.7	bcl11aa
	BSP_21421	1.98352	1.77286e-06	8.8287e-05	ENSDARG00000037588.5	bhlhe23
	BSP_15460	1.92092	1.79929e-06	8.94123e-05	ENSDARG00000010816.13	slc7a14a
	BSP_13995	1.99218	1.81833e-06	9.01659e-05	ENSDARG00000069266.5	esrra
	BSP_08494	2.08967	1.82547e-06	9.03281e-05	ENSDARG00000043226.10	nfixa
	BSP_10556	2.69368	1.85133e-06	9.14134e-05	ENSDARG00000036175.7	pcdh1b
	BSP_12175	2.20295	1.86365e-06	9.18269e-05	ENSDARG00000021607.8	negr1
	BSP_02567	3.00961	1.87911e-06	9.23167e-05	ENSDARG00000043410.6	xkr6b
	BSP_17339	2.10181	1.88404e-06	9.23167e-05	-	-
	BSP_20540	2.16655	1.88547e-06	9.23167e-05	ENSDARG00000101687.2	CU929259.1
	BSP_18617	1.95495	1.96847e-06	9.61784e-05	ENSDARG00000043457.8	gapdh
	BSP_08813	2.01678	2.04982e-06	9.9944e-05	ENSDARG00000036826.6	ankrd52a
	BSP_02515	1.91348	2.05819e-06	0.000100094	ENSDARG00000062315.6	sik2b
	BSP_19648	2.19951	2.06148e-06	0.000100094	ENSDARG00000023933.10	skila
	BSP_20073	1.97933	2.07353e-06	0.000100469	ENSDARG00000060926.7	rnf19b
	BSP_05481	1.89937	2.09668e-06	0.00010138	ENSDARG00000009281.12	dnm1b
	BSP_07022	2.01943	2.29528e-06	0.000110753	ENSDARG00000005392.11	slc5a5
	BSP_06547	2.53201	2.30886e-06	0.000110952	ENSDARG00000056624.6	vegfd
	BSP_21634	1.9065	2.30893e-06	0.000110952	ENSDARG00000031681.7	atp6v0b
	BSP_02066	5.46579	2.37684e-06	0.000113981	ENSDARG00000114675.1	BX324233.1
	BSP_01520	2.46642	2.39789e-06	0.000114754	ENSDARG00000105061.2	si:ch73-261i21.5
	BSP_24198	1.88951	2.476e-06	0.000118249	ENSDARG00000078529.7	adgrb1b
	BSP_15560	2.30085	2.49366e-06	0.000118849	ENSDARG00000037921.4	gng13b
	BSP_04309	2.06158	2.54465e-06	0.000121032	ENSDARG00000077396.4	tlcd2
	BSP_12545	-3.41104	2.62146e-06	0.000124431	ENSDARG00000042992.7	crygs1
	BSP_12277	2.40287	2.62722e-06	0.000124451	ENSDARG00000074082.4	gpc5c
	BSP_13418	1.89751	2.65453e-06	0.00012537	ENSDARG00000018898.10	zfand5a
	BSP_11829	2.02041	2.65737e-06	0.00012537	ENSDARG00000074665.4	cdk14
	BSP_02127	1.96398	2.67711e-06	0.000126046	ENSDARG00000036560.7	gpr185b
	BSP_02693	1.88093	2.6902e-06	0.000126407	ENSDARG00000086985.5	klc4
	BSP_12327	1.87268	2.71556e-06	0.000127342	ENSDARG00000055455.6	gpm6aa
	BSP_17310	1.95649	2.72956e-06	0.000127741	ENSDARG00000035398.5	enc1
	BSP_12699	2.3499	2.74375e-06	0.000128148	ENSDARG00000059610.6	gpr146
	BSP_02349	1.90844	2.80155e-06	0.000130586	ENSDARG00000014763.8	arf2a
	BSP_16051	2.30394	2.81624e-06	0.000131008	ENSDARG00000003865.9	pard6b
	BSP_02571	-1.70485	2.87925e-06	0.000133673	ENSDARG00000004748.11	zgc:100868
	BSP_12801	2.32096	2.91259e-06	0.000134952	ENSDARG00000091209.6	ucp3
	BSP_18858	3.28298	2.96867e-06	0.000137278	-	-
	BSP_17632	2.27001	2.99465e-06	0.000138204	ENSDARG00000011400.6	tnnc1a
	BSP_00408	2.679	3.00997e-06	0.000138637	ENSDARG00000114304.1	vamp8
	BSP_04335	2.08813	3.03007e-06	0.000139287	ENSDARG00000069342.8	zgc:153115
	BSP_20411	2.16241	3.12529e-06	0.000143189	ENSDARG00000027620.8	bco2l
	BSP_09242	2.33712	3.12723e-06	0.000143189	ENSDARG00000115470.1	rcan3
	BSP_03349	2.04913	3.21942e-06	0.000147121	ENSDARG00000061794.8	jam3b
	BSP_23035	1.95836	3.22643e-06	0.000147153	ENSDARG00000021909.9	VSTM2A
	BSP_19541	-1.80288	3.26362e-06	0.000148558	ENSDARG00000087359.5	c3a.2
	BSP_05327	1.96264	3.3435e-06	0.000151898	ENSDARG00000099096.2	gabrb4
	BSP_03870	1.87818	3.36925e-06	0.00015277	ENSDARG00000114682.1	AL928723.2
	BSP_00893	1.94718	3.38115e-06	0.000153012	ENSDARG00000073728.5	gal3st3
	BSP_12731	1.92752	3.42861e-06	0.000154859	ENSDARG00000102067.2	grm5b
	BSP_11573	2.1182	3.44495e-06	0.000155296	ENSDARG00000079907.5	ptger4c
	BSP_18343	2.62891	3.53095e-06	0.000158865	ENSDARG00000110744.1	CYTL1
	BSP_08717	2.2051	3.60323e-06	0.000161583	ENSDARG00000053389.7	jade2
	BSP_19742	-1.69851	3.60521e-06	0.000161583	ENSDARG00000098610.2	si:ch211-207e19.2
	BSP_00288	3.9768	3.62528e-06	0.00016217	ENSDARG00000040253.9	onecutl
	BSP_21454	1.95805	3.71397e-06	0.000165815	ENSDARG00000112945.1	socs5b
	BSP_02758	3.11009	3.72097e-06	0.000165815	ENSDARG00000068263.5	csf1b
	BSP_08949	1.91675	3.76789e-06	0.000167585	ENSDARG00000011122.9	pptc7a
	BSP_21543	2.74995	3.81352e-06	0.000169107	ENSDARG00000002204.6	hspb11
	BSP_01079	1.90844	3.81662e-06	0.000169107	ENSDARG00000016676.10	gnao1a
	BSP_01540	-1.99566	3.93899e-06	0.000174198	ENSDARG00000114486.1	snrnp200
	BSP_00121	1.97473	3.95251e-06	0.000174372	ENSDARG00000007856.6	rtn4rl1a
	BSP_02855	2.57628	3.9579e-06	0.000174372	ENSDARG00000077002.4	igsf3
	BSP_11643	2.01952	3.96784e-06	0.00017448	ENSDARG00000006840.7	gnmt
	BSP_14757	2.06389	3.98598e-06	0.000174948	ENSDARG00000038489.6	b3gnt7
	BSP_11282	1.92594	4.05912e-06	0.000177823	ENSDARG00000098221.2	st8sia1
	BSP_19407	1.89922	4.09776e-06	0.000179179	ENSDARG00000060610.8	pcdh7b
	BSP_21648	2.27691	4.1122e-06	0.000179474	ENSDARG00000030376.10	grin2bb
	BSP_13188	1.85052	4.12821e-06	0.000179716	ENSDARG00000005122.11	atp2a2b
	BSP_06599	1.89978	4.13316e-06	0.000179716	ENSDARG00000077709.5	iqsec2b
	BSP_06587	1.84117	4.16769e-06	0.000180879	ENSDARG00000116664.1	dnajb5
	BSP_16845	2.68116	4.20543e-06	0.000182178	ENSDARG00000100161.2	CR382337.2
	BSP_21084	2.09988	4.25489e-06	0.000183978	ENSDARG00000068745.8	map4l
	BSP_10901	2.29381	4.39173e-06	0.000189544	ENSDARG00000098860.2	fam57a
	BSP_19520	1.85347	4.47335e-06	0.00019271	ENSDARG00000062381.8	si:ch211-238n5.4
	BSP_13071	1.92821	4.48948e-06	0.000193048	ENSDARG00000029291.7	ipmkb
	BSP_00840	2.57982	4.50639e-06	0.000193418	ENSDARG00000109742.1	GPR139
	BSP_01490	1.8599	4.54354e-06	0.000194654	ENSDARG00000075021.5	fam120a
	BSP_18954	1.91368	4.55465e-06	0.000194772	ENSDARG00000074902.6	nol4la
	BSP_00972	2.06281	4.59515e-06	0.000196144	ENSDARG00000045594.7	shisal1a
	BSP_15816	1.98797	4.67173e-06	0.000199048	ENSDARG00000102334.2	SH3RF3
	BSP_18148	2.03857	4.693e-06	0.000199262	ENSDARG00000089889.2	rpz6
	BSP_05218	1.86099	4.69386e-06	0.000199262	ENSDARG00000009949.9	fndc4b
	BSP_09457	1.87683	4.72728e-06	0.000200316	ENSDARG00000104945.3	sncb
	BSP_11487	2.04744	4.79707e-06	0.000201718	ENSDARG00000005586.8	zbtb20
	BSP_15578	1.84884	4.79878e-06	0.000201718	ENSDARG00000104039.3	errfi1a
	BSP_18301	5.40151	4.80363e-06	0.000201718	-	-
	BSP_15156	5.38353	4.80363e-06	0.000201718	ENSDARG00000029179.4	foxd1
	BSP_12195	5.38234	4.80363e-06	0.000201718	-	-
	BSP_16965	1.85546	4.91146e-06	0.000205696	ENSDARG00000022659.8	snx4
	BSP_19024	2.14928	4.91601e-06	0.000205696	ENSDARG00000007184.11	zbtb16a
	BSP_17038	1.82305	4.9518e-06	0.000206822	ENSDARG00000008407.9	tspan7b
	BSP_13755	1.95489	5.07629e-06	0.000211642	ENSDARG00000079555.4	ccdc85cb
	BSP_11260	1.86487	5.08677e-06	0.000211659	ENSDARG00000012248.10	rgma
	BSP_07037	-2.47738	5.09485e-06	0.000211659	ENSDARG00000038801.6	klhl20
	BSP_07231	1.877	5.11138e-06	0.000211967	ENSDARG00000058821.7	sema5a
	BSP_06374	2.68282	5.29229e-06	0.00021908	ENSDARG00000091481.3	foxc1a
	BSP_19600	-1.58679	5.32552e-06	0.000220065	ENSDARG00000102831.3	fam193b
	BSP_02977	1.90376	5.35604e-06	0.000220934	ENSDARG00000057652.7	dbpb
	BSP_11559	1.88963	5.36801e-06	0.000221037	ENSDARG00000059409.6	abcd2
	BSP_00985	1.82963	5.41588e-06	0.000222615	ENSDARG00000063144.8	shisa7b
	BSP_07510	1.92359	5.43668e-06	0.000223076	ENSDARG00000071209.5	oprl1
	BSP_21081	1.82787	5.4737e-06	0.000224201	ENSDARG00000036080.7	cd81a
	BSP_01353	2.67039	5.48437e-06	0.000224244	ENSDARG00000020475.9	znrf1
	BSP_20761	5.6826	5.50427e-06	0.000224663	-	-
	BSP_20983	1.89406	5.52552e-06	0.000225136	ENSDARG00000079355.4	flrt2
	BSP_13994	2.13413	5.54202e-06	0.000225414	ENSDARG00000061622.8	kcng3
	BSP_05536	2.02771	5.60604e-06	0.000227621	ENSDARG00000056938.6	kera
	BSP_11537	2.1153	5.68496e-06	0.000230424	ENSDARG00000090997.3	vegfba
	BSP_16576	1.82989	5.70172e-06	0.000230702	ENSDARG00000077686.7	aak1b
	BSP_10783	1.81359	5.7663e-06	0.00023291	ENSDARG00000036008.8	caly
	BSP_10593	1.80947	5.87954e-06	0.000237074	ENSDARG00000026595.6	pafah1b1b
	BSP_14272	1.84783	6.07433e-06	0.000244505	ENSDARG00000059057.4	atpv0e2
	BSP_00948	1.84597	6.10514e-06	0.000245321	ENSDARG00000059897.9	ntrk2a
	BSP_11423	2.26407	6.13551e-06	0.000246117	ENSDARG00000034493.12	grin2aa
	BSP_20322	1.88626	6.18822e-06	0.000247805	ENSDARG00000012682.11	pfn2l
	BSP_06953	-1.58046	6.28434e-06	0.000251039	ENSDARG00000034941.9	GLB1L2
	BSP_13271	1.84508	6.29051e-06	0.000251039	ENSDARG00000024109.8	naa40
	BSP_03316	2.15051	6.30372e-06	0.000251136	ENSDARG00000075819.6	arhgef2
	BSP_12686	1.84592	6.45685e-06	0.000256797	ENSDARG00000114671.1	ckma
	BSP_18914	2.3667	6.54885e-06	0.000259844	-	-
	BSP_21113	1.91538	6.55574e-06	0.000259844	ENSDARG00000025189.8	cpne8
	BSP_13460	1.95947	6.58398e-06	0.000260389	-	-
	BSP_00944	2.69503	6.59608e-06	0.000260389	ENSDARG00000098379.2	si:dkey-38l22.2
	BSP_14483	2.34364	6.60301e-06	0.000260389	-	-
	BSP_05363	2.78011	6.63826e-06	0.000261337	-	-
	BSP_12544	1.8483	6.65397e-06	0.000261513	ENSDARG00000094860.3	gpr186
	BSP_19381	1.8018	6.82436e-06	0.000267712	ENSDARG00000029296.4	nexmifb
	BSP_11774	1.92713	6.83467e-06	0.000267712	ENSDARG00000018524.7	midn
	BSP_01645	1.82546	6.85479e-06	0.00026805	ENSDARG00000045130.5	klhl11
	BSP_22163	2.94745	6.9622e-06	0.000271389	ENSDARG00000062478.7	ackr3a
	BSP_00088	2.00035	6.96348e-06	0.000271389	ENSDARG00000056666.7	sp8b
	BSP_03167	2.13147	6.98255e-06	0.000271678	ENSDARG00000091579.3	si:ch211-66e2.5
	BSP_05256	1.91457	7.13156e-06	0.000276966	ENSDARG00000070721.8	vdrb
	BSP_04844	1.84448	7.14223e-06	0.000276966	ENSDARG00000025220.9	sppl3
	BSP_01343	1.80578	7.1545e-06	0.000276981	ENSDARG00000060915.7	fbxl16
	BSP_14569	1.89474	7.23476e-06	0.000279624	ENSDARG00000037145.7	slc8a4b
	BSP_21374	2.26619	7.32822e-06	0.000282465	ENSDARG00000102204.2	jph3
	BSP_09638	3.16218	7.33251e-06	0.000282465	ENSDARG00000036106.7	rgs18
	BSP_09385	1.93355	7.38169e-06	0.000283891	ENSDARG00000057262.5	si:dkey-91i10.3
	BSP_19408	1.80067	7.4295e-06	0.000285259	ENSDARG00000034522.10	rab6ba
	BSP_23165	2.64534	7.4666e-06	0.000286211	ENSDARG00000101017.2	CT583642.1
	BSP_19210	1.98673	7.48519e-06	0.000286453	ENSDARG00000102067.2	grm5b
	BSP_01438	2.46407	7.62301e-06	0.000291249	ENSDARG00000034493.12	grin2aa
	BSP_20203	5.31576	7.76919e-06	0.000295864	-	-
	BSP_10379	5.31078	7.76919e-06	0.000295864	ENSDARG00000100303.2	CU638714.1
	BSP_15857	2.05559	7.87512e-06	0.000299171	-	-
	BSP_19615	1.80556	7.88772e-06	0.000299171	ENSDARG00000101713.2	scn2b
	BSP_14981	2.0626	7.89454e-06	0.000299171	ENSDARG00000105529.2	vgf
	BSP_15334	1.86775	7.92527e-06	0.000299848	ENSDARG00000115801.1	crk
	BSP_04853	1.77263	8.04398e-06	0.000303846	ENSDARG00000076560.5	apbb1
	BSP_06968	2.57549	8.15436e-06	0.000307517	ENSDARG00000096546.4	nrp2a
	BSP_11580	1.87476	8.17097e-06	0.000307646	ENSDARG00000063218.5	ppm1la
	BSP_14287	2.25146	8.28346e-06	0.000311378	ENSDARG00000063437.6	wnt9a
	BSP_14526	3.23892	8.44109e-06	0.000316792	ENSDARG00000056210.7	si:ch211-199o1.2
	BSP_14061	-1.57463	8.45656e-06	0.000316863	ENSDARG00000059774.6	dub
	BSP_06636	-3.1474	8.53028e-06	0.000319112	ENSDARG00000061634.9	aifm4
	BSP_10353	1.78418	8.6844e-06	0.000323766	ENSDARG00000086665.4	si:dkey-175g6.2
	BSP_17094	2.50653	8.68644e-06	0.000323766	-	-
	BSP_03690	2.00759	8.69637e-06	0.000323766	ENSDARG00000111166.1	hipk2
	BSP_14848	1.81419	8.80384e-06	0.000327244	ENSDARG00000029353.9	serpine2
	BSP_11699	2.56019	8.94126e-06	0.000331823	ENSDARG00000068323.7	astn1
	BSP_00670	1.79053	8.95718e-06	0.000331885	ENSDARG00000100753.2	CABZ01076275.1
	BSP_22949	2.84306	9.09745e-06	0.000336548	ENSDARG00000102773.3	cacna1da
	BSP_24186	1.91317	9.18803e-06	0.00033936	ENSDARG00000098377.2	tnfrsf11b
	BSP_10623	1.78055	9.25152e-06	0.000341008	ENSDARG00000112366.1	arf3b
	BSP_03857	1.96552	9.2619e-06	0.000341008	ENSDARG00000035895.8	fndc5b
	BSP_10378	2.30899	9.27676e-06	0.000341016	ENSDARG00000042018.7	fhl2a
	BSP_23229	2.37192	9.4641e-06	0.000347355	ENSDARG00000026990.9	klhl6
	BSP_20614	3.02035	9.50487e-06	0.000348303	ENSDARG00000036616.4	gpr182
	BSP_08347	2.10377	9.58525e-06	0.000350697	ENSDARG00000086207.5	grin2da
	BSP_11926	2.66023	9.65787e-06	0.0003528	-	-
	BSP_08564	1.90461	9.78699e-06	0.000356957	ENSDARG00000105529.2	vgf
	BSP_21055	5.29842	9.91676e-06	0.000361125	ENSDARG00000116996.1	zgc:162945
	BSP_16454	1.85307	9.9792e-06	0.000362832	ENSDARG00000043531.6	jun
	BSP_19696	1.75597	1.00203e-05	0.000363757	ENSDARG00000013078.10	ywhaba
	BSP_09134	1.96936	1.00562e-05	0.000364084	ENSDARG00000092154.3	tex264a
	BSP_01563	2.15797	1.00605e-05	0.000364084	ENSDARG00000099351.2	igfbp1a
	BSP_14163	1.84449	1.01887e-05	0.000368153	ENSDARG00000114471.1	cygb2
	BSP_21603	2.0108	1.0265e-05	0.000370335	ENSDARG00000096755.4	si:ch211-202p1.5
	BSP_12202	1.76894	1.04135e-05	0.00037511	ENSDARG00000052604.6	cpeb2
	BSP_14611	2.03699	1.0567e-05	0.000380055	ENSDARG00000109969.1	paqr4a
	BSP_11065	1.7549	1.06322e-05	0.00038181	ENSDARG00000115563.1	egr1
	BSP_18412	-1.67322	1.06667e-05	0.000382403	ENSDARG00000079782.7	myh7l
	BSP_13176	1.91155	1.06967e-05	0.000382403	ENSDARG00000116617.1	spaca4l
	BSP_05170	2.9998	1.07108e-05	0.000382403	-	-
	BSP_00684	3.64487	1.07144e-05	0.000382403	ENSDARG00000069765.8	syngap1b
	BSP_01612	2.0381	1.07711e-05	0.000383256	ENSDARG00000013295.11	slc2a3a
	BSP_20505	1.77849	1.07712e-05	0.000383256	ENSDARG00000011042.8	pgbd5
	BSP_16659	2.35989	1.10266e-05	0.000391651	ENSDARG00000090698.4	si:dkey-52j6.3
	BSP_17065	2.79752	1.10572e-05	0.000391651	ENSDARG00000044574.9	rbms3
	BSP_17843	1.80925	1.10575e-05	0.000391651	ENSDARG00000023062.8	cyr61
	BSP_04519	2.23386	1.11423e-05	0.000394056	ENSDARG00000029107.6	ube2d1a
	BSP_11333	1.97827	1.12704e-05	0.00039798	ENSDARG00000114583.1	BX890543.1
	BSP_13296	1.7983	1.14041e-05	0.000402095	ENSDARG00000051939.7	pcxb
	BSP_11609	3.03498	1.14867e-05	0.000404395	ENSDARG00000077298.5	gas1a
	BSP_12600	2.20715	1.16052e-05	0.000407948	ENSDARG00000059177.5	tax1bp3
	BSP_22088	-1.51872	1.1636e-05	0.000408416	ENSDARG00000060554.6	mut
	BSP_21527	1.92908	1.18027e-05	0.000413643	ENSDARG00000070769.4	foxg1a
	BSP_11541	2.11798	1.1892e-05	0.000415906	ENSDARG00000010572.7	slc25a25a
	BSP_01385	1.7733	1.19029e-05	0.000415906	ENSDARG00000112193.1	rimkla
	BSP_01355	1.87474	1.19281e-05	0.000416161	ENSDARG00000018060.12	pik3r2
	BSP_15048	2.17839	1.19793e-05	0.000417325	ENSDARG00000037122.9	TENM2
	BSP_13903	2.63035	1.20304e-05	0.00041848	ENSDARG00000020984.10	slc16a10
	BSP_16694	1.81045	1.218e-05	0.00042305	ENSDARG00000078734.5	myo1f
	BSP_22613	1.86294	1.2367e-05	0.000428907	ENSDARG00000055525.6	lgalslb
	BSP_02546	2.81063	1.24499e-05	0.000430502	ENSDARG00000002635.12	zgc:85722
	BSP_05385	2.77772	1.24499e-05	0.000430502	-	-
	BSP_21872	2.92126	1.24823e-05	0.000430982	ENSDARG00000091660.3	fgfbp1b
	BSP_00558	1.73101	1.25072e-05	0.000431202	ENSDARG00000018259.9	atp1a3a
	BSP_08256	1.86165	1.25287e-05	0.000431307	ENSDARG00000102125.2	iqsec2a
	BSP_14510	5.25342	1.26897e-05	0.000434284	-	-
	BSP_15305	5.23123	1.26897e-05	0.000434284	ENSDARG00000086495.3	BX546500.1
	BSP_04472	5.22888	1.26897e-05	0.000434284	-	-
	BSP_12313	5.21779	1.26897e-05	0.000434284	ENSDARG00000055284.7	afap1
	BSP_02436	4.03513	1.27394e-05	0.000435344	ENSDARG00000086495.3	BX546500.1
	BSP_02902	2.05538	1.27771e-05	0.0004359	ENSDARG00000104716.2	zgc:91849
	BSP_15550	2.6823	1.27931e-05	0.0004359	ENSDARG00000020102.10	kctd16b
	BSP_06516	-2.8546	1.28291e-05	0.00043649	ENSDARG00000088493.4	si:ch211-149k12.3
	BSP_01594	2.21155	1.2963e-05	0.000439783	ENSDARG00000026473.8	six1b
	BSP_01119	1.72755	1.29793e-05	0.000439783	ENSDARG00000110895.1	gpm6ba
	BSP_11330	1.74528	1.29825e-05	0.000439783	ENSDARG00000067850.6	jund
	BSP_00454	1.73082	1.32324e-05	0.000447598	ENSDARG00000045145.6	shisa9a
	BSP_18136	2.5014	1.32988e-05	0.000449191	ENSDARG00000104992.2	epgn
	BSP_23948	1.83255	1.33406e-05	0.00044995	ENSDARG00000036628.6	cd74b
	BSP_02197	1.8945	1.33744e-05	0.000450438	ENSDARG00000067964.6	slc6a5
	BSP_22150	1.89047	1.34198e-05	0.000451316	ENSDARG00000070487.5	zgc:110783
	BSP_16396	1.74545	1.34414e-05	0.00045139	ENSDARG00000116087.1	kctd4
	BSP_16612	3.69467	1.36214e-05	0.000456196	ENSDARG00000042470.7	s1pr3a
	BSP_02621	1.82779	1.36236e-05	0.000456196	ENSDARG00000109797.1	npr3
	BSP_03994	2.69143	1.3684e-05	0.000457561	ENSDARG00000006601.12	kaznb
	BSP_16941	1.77552	1.3719e-05	0.000458073	ENSDARG00000070494.7	pdgfra
	BSP_07659	2.06123	1.38033e-05	0.000460229	ENSDARG00000016412.5	agt
	BSP_13977	-1.51907	1.39251e-05	0.00046339	ENSDARG00000058548.8	bves
	BSP_15109	2.94238	1.39528e-05	0.00046339	ENSDARG00000090690.3	nell2a
	BSP_21478	2.00462	1.39687e-05	0.00046339	ENSDARG00000100494.2	pbx1a
	BSP_03423	2.4808	1.39776e-05	0.00046339	ENSDARG00000004861.9	esrrga
	BSP_01904	1.72926	1.40896e-05	0.000466215	ENSDARG00000071325.6	cbarpb
	BSP_21283	1.79181	1.41029e-05	0.000466215	ENSDARG00000002731.9	sdc2
	BSP_04237	1.82818	1.41614e-05	0.000467485	ENSDARG00000036073.8	cebpg
	BSP_17895	1.74886	1.42528e-05	0.000469838	ENSDARG00000114867.1	BX649405.2
	BSP_10544	1.73952	1.44574e-05	0.00047591	ENSDARG00000031618.7	unm_sa1261
	BSP_06171	2.76915	1.4584e-05	0.0004794	ENSDARG00000040374.4	tmem182a
	BSP_13586	1.86304	1.46258e-05	0.000480097	ENSDARG00000036670.8	aplnrb
	BSP_19372	1.85049	1.47054e-05	0.000482032	ENSDARG00000068323.7	astn1
	BSP_16956	1.76097	1.50231e-05	0.000491752	ENSDARG00000045087.9	cdk5r1b
	BSP_06246	4.3765	1.5115e-05	0.000494068	ENSDARG00000015964.6	zgc:153311
	BSP_10244	-2.06016	1.5211e-05	0.000496511	ENSDARG00000104832.2	CU914164.1
	BSP_20719	1.82829	1.52887e-05	0.000498349	ENSDARG00000078525.4	noctb
	BSP_20488	-1.55412	1.53372e-05	0.00049923	ENSDARG00000075785.6	si:ch73-190m4.1
	BSP_18974	2.18065	1.56209e-05	0.000507756	ENSDARG00000032976.5	cmlc1
	BSP_17235	1.91627	1.56849e-05	0.000509127	ENSDARG00000104632.3	RERG
	BSP_12682	4.00372	1.57824e-05	0.000511577	-	-
	BSP_09804	-1.58407	1.58422e-05	0.000512803	ENSDARG00000005619.9	nek2
	BSP_16463	2.35617	1.59032e-05	0.000514064	ENSDARG00000088227.4	tmem163b
	BSP_13494	1.84121	1.59606e-05	0.000515204	ENSDARG00000021806.9	zfp36l2
	BSP_07134	2.24332	1.60717e-05	0.000518073	ENSDARG00000004592.12	gpr22a
	BSP_07015	2.05755	1.62302e-05	0.000521893	ENSDARG00000095184.2	si:ch73-52p7.1
	BSP_03434	5.20047	1.62798e-05	0.000521893	ENSDARG00000086495.3	BX546500.1
	BSP_19791	5.18812	1.62798e-05	0.000521893	ENSDARG00000102873.2	CT956002.2
	BSP_16324	5.15439	1.62798e-05	0.000521893	ENSDARG00000076943.5	lhfpl4b
	BSP_04233	1.88409	1.63411e-05	0.000523139	ENSDARG00000045016.9	npffl
	BSP_22660	1.78436	1.64832e-05	0.000526966	ENSDARG00000068421.4	ttc9b
	BSP_14502	-1.61079	1.68873e-05	0.000539145	ENSDARG00000075296.4	fam83c
	BSP_22814	3.04368	1.70994e-05	0.000545169	ENSDARG00000004018.8	CHST13
	BSP_23605	-1.48868	1.72408e-05	0.000548925	-	-
	BSP_07322	-1.83888	1.73215e-05	0.000550742	ENSDARG00000075800.3	calml4a
	BSP_10808	2.00944	1.73456e-05	0.000550759	ENSDARG00000076729.5	myo9aa
	BSP_21883	2.00324	1.74664e-05	0.000553841	ENSDARG00000038694.6	zgc:101744
	BSP_04468	1.84174	1.75591e-05	0.000556022	-	-
	BSP_03599	1.89685	1.76352e-05	0.000557673	ENSDARG00000099351.2	igfbp1a
	BSP_14225	3.49434	1.79116e-05	0.000565357	ENSDARG00000029838.9	si:dkey-23a13.11
	BSP_16488	1.98934	1.79266e-05	0.000565357	ENSDARG00000007184.11	zbtb16a
	BSP_13582	1.96382	1.79914e-05	0.000566601	ENSDARG00000075919.5	ccser1
	BSP_21180	1.78677	1.80364e-05	0.000566601	ENSDARG00000037415.8	dlgap1b
	BSP_18466	1.7535	1.80391e-05	0.000566601	ENSDARG00000091579.3	si:ch211-66e2.5
	BSP_17621	1.71926	1.81485e-05	0.000569271	ENSDARG00000036911.7	scamp1
	BSP_06235	1.71164	1.83315e-05	0.000574241	ENSDARG00000089138.5	si:ch1073-440b2.1
	BSP_20855	3.10153	1.83734e-05	0.000574779	-	-
	BSP_03075	2.32105	1.84579e-05	0.000576648	ENSDARG00000059906.7	sdc4
	BSP_12104	-1.52907	1.85103e-05	0.000577512	ENSDARG00000101225.2	cngb3.1
	BSP_09578	-1.49779	1.86165e-05	0.000580048	ENSDARG00000105151.2	cyp2k21
	BSP_02008	2.05704	1.90303e-05	0.000592151	ENSDARG00000015607.11	si:ch211-220f21.2
	BSP_19593	-1.73779	1.93408e-05	0.000601009	ENSDARG00000012796.9	hnmt
	BSP_16076	-1.56926	1.94301e-05	0.000602979	ENSDARG00000004094.12	acsbg2
	BSP_08365	-1.48647	1.94983e-05	0.000604292	ENSDARG00000025091.11	ezrb
	BSP_19998	1.7474	1.95623e-05	0.000605469	ENSDARG00000071051.7	cbx6a
	BSP_18847	2.27607	1.99184e-05	0.000615674	ENSDARG00000044319.8	fstl4
	BSP_15858	4.50299	2.0067e-05	0.000619444	-	-
	BSP_21231	1.7155	2.01005e-05	0.000619658	ENSDARG00000115563.1	egr1
	BSP_14010	1.71837	2.04192e-05	0.000628651	ENSDARG00000053665.7	gabrg2
	BSP_09488	1.7645	2.05891e-05	0.000632835	ENSDARG00000062463.8	zc3h12b
	BSP_05299	1.69787	2.06208e-05	0.000632835	ENSDARG00000009020.9	cnr1
	BSP_04393	2.08704	2.06365e-05	0.000632835	ENSDARG00000105562.2	si:dkey-23i12.7
	BSP_08770	5.191	2.09401e-05	0.000641302	ENSDARG00000040497.6	BX004816.1
	BSP_08383	1.86021	2.11024e-05	0.000645424	ENSDARG00000061017.9	spns2
	BSP_14024	1.77345	2.11327e-05	0.000645502	ENSDARG00000098645.2	rgn
	BSP_17859	3.43421	2.13148e-05	0.000650011	ENSDARG00000040123.11	zfpm2a
	BSP_08851	1.72327	2.13361e-05	0.000650011	ENSDARG00000018460.11	mbnl2
	BSP_07873	-1.55461	2.14859e-05	0.000653722	ENSDARG00000061974.8	grhl2b
	BSP_02081	1.72004	2.15418e-05	0.000654569	ENSDARG00000092359.3	si:dkeyp-113d7.10
	BSP_10787	1.89238	2.15728e-05	0.000654578	ENSDARG00000088708.3	ngfra
	BSP_10383	2.97431	2.15983e-05	0.000654578	ENSDARG00000107760.2	BX897670.1
	BSP_19999	3.41956	2.17239e-05	0.00065753	ENSDARG00000069961.6	il21r.1
	BSP_06680	3.13378	2.19658e-05	0.000663988	ENSDARG00000079043.5	si:dkeyp-75b4.10
	BSP_18123	1.83498	2.21749e-05	0.000669441	ENSDARG00000099203.2	atp1b2a
	BSP_07897	2.67566	2.22109e-05	0.000669661	ENSDARG00000098816.2	kcnc3b
	BSP_20149	1.68797	2.2425e-05	0.00067524	ENSDARG00000038609.8	mpz
	BSP_03598	2.24396	2.2535e-05	0.000677678	ENSDARG00000045486.7	pawr
	BSP_10156	2.01865	2.26702e-05	0.000680865	ENSDARG00000078650.4	kcna4
	BSP_10902	2.18343	2.27588e-05	0.000682646	ENSDARG00000043553.8	ches1
	BSP_19196	1.80247	2.29993e-05	0.000688309	ENSDARG00000110497.1	sox19a
	BSP_17766	1.80358	2.30066e-05	0.000688309	ENSDARG00000002172.10	aplnra
	BSP_09628	1.69727	2.35706e-05	0.000704276	ENSDARG00000068709.6	fam174b
	BSP_05575	1.7575	2.39614e-05	0.000715039	ENSDARG00000013576.7	gadd45bb
	BSP_17256	1.77313	2.40809e-05	0.000717115	ENSDARG00000101102.2	tprn
	BSP_03244	1.70234	2.40926e-05	0.000717115	ENSDARG00000037838.7	unkl
	BSP_07047	1.71542	2.42053e-05	0.000718686	ENSDARG00000007996.11	pou2f1b
	BSP_04218	1.75938	2.4207e-05	0.000718686	ENSDARG00000031796.8	ache
	BSP_06311	1.67541	2.43351e-05	0.000721569	ENSDARG00000002600.7	pcsk1
	BSP_07537	1.6647	2.43687e-05	0.000721647	ENSDARG00000037946.4	prl
	BSP_09842	1.73696	2.45118e-05	0.000724963	ENSDARG00000061208.5	rab40c
	BSP_06052	1.75776	2.467e-05	0.000728094	ENSDARG00000103515.2	vcana
	BSP_02828	1.78583	2.46801e-05	0.000728094	ENSDARG00000061985.7	rbm47
	BSP_06876	2.04922	2.49587e-05	0.000735382	ENSDARG00000098428.2	asic1c
	BSP_15748	-1.46192	2.49944e-05	0.000735503	-	-
	BSP_05478	2.2503	2.51186e-05	0.000738226	ENSDARG00000100055.2	tox2
	BSP_02792	1.67902	2.55739e-05	0.000749778	ENSDARG00000110677.1	basp1
	BSP_19927	2.10734	2.5576e-05	0.000749778	ENSDARG00000020031.6	cldn11a
	BSP_12517	1.77172	2.57252e-05	0.000753205	ENSDARG00000042151.7	skia
	BSP_08565	1.88003	2.57877e-05	0.000754089	ENSDARG00000110073.1	epcam
	BSP_11163	2.03092	2.63139e-05	0.00076851	ENSDARG00000058771.6	nav1b
	BSP_06957	1.83754	2.63599e-05	0.00076889	ENSDARG00000054754.6	hs6st1a
	BSP_16691	-1.67359	2.64867e-05	0.000771622	ENSDARG00000077114.5	arhgef16
	BSP_02725	2.14429	2.65875e-05	0.000773594	ENSDARG00000078757.5	si:ch211-212c13.8
	BSP_08898	1.72838	2.66233e-05	0.000773669	ENSDARG00000079808.5	si:ch73-208g10.1
	BSP_06889	1.68834	2.67591e-05	0.000776646	ENSDARG00000035188.6	rab14l
	BSP_13840	5.11387	2.70067e-05	0.000781885	ENSDARG00000114053.1	fgf22
	BSP_23917	5.05577	2.70067e-05	0.000781885	ENSDARG00000116996.1	zgc:162945
	BSP_16728	1.76045	2.7073e-05	0.000782834	ENSDARG00000040432.7	klf2b
	BSP_09154	1.68143	2.71774e-05	0.000784877	ENSDARG00000011611.10	actr1
	BSP_10213	1.93453	2.74882e-05	0.000792873	ENSDARG00000075571.4	bicd2
	BSP_21323	2.58287	2.76965e-05	0.000797383	ENSDARG00000058445.6	zgc:136472
	BSP_21086	3.25352	2.77131e-05	0.000797383	ENSDARG00000014215.12	cdh13
	BSP_14383	1.66473	2.79361e-05	0.000801575	ENSDARG00000104773.2	junbb
	BSP_01379	1.73926	2.7954e-05	0.000801575	ENSDARG00000055759.7	efhd2
	BSP_01778	1.68786	2.80203e-05	0.000801575	ENSDARG00000115301.1	lurap1
	BSP_21682	-1.71502	2.80294e-05	0.000801575	ENSDARG00000037892.7	psmc3ip
	BSP_12324	1.87167	2.80307e-05	0.000801575	ENSDARG00000080006.5	tmem41b
	BSP_04047	1.98117	2.8142e-05	0.000803773	ENSDARG00000111262.1	prom1b
	BSP_08920	-2.30433	2.82843e-05	0.000806847	ENSDARG00000005894.13	slc7a9
	BSP_02009	2.56508	2.86332e-05	0.0008158	-	-
	BSP_13721	-1.55212	2.87525e-05	0.000817524	ENSDARG00000076294.4	klb
	BSP_01802	2.10257	2.87638e-05	0.000817524	ENSDARG00000070463.6	e2f3
	BSP_13792	1.66714	2.88726e-05	0.000819616	ENSDARG00000045087.9	cdk5r1b
	BSP_17178	3.19629	2.90409e-05	0.00082339	-	-
	BSP_08563	1.65721	2.95538e-05	0.000836914	ENSDARG00000055543.8	appb
	BSP_11108	1.78418	2.96719e-05	0.00083924	ENSDARG00000112318.1	slc25a4
	BSP_03889	1.95099	2.9836e-05	0.000842858	ENSDARG00000078088.5	si:ch211-186j3.6
	BSP_00410	3.90637	3.03392e-05	0.000855074	-	-
	BSP_08911	1.65511	3.03418e-05	0.000855074	ENSDARG00000061226.6	timp2a
	BSP_19898	2.03259	3.04734e-05	0.000856984	-	-
	BSP_08338	3.13198	3.04831e-05	0.000856984	ENSDARG00000110598.1	CR354582.1
	BSP_15338	1.64353	3.09881e-05	0.000870131	ENSDARG00000087981.4	slc6a11b
	BSP_07868	1.6863	3.19413e-05	0.000895817	ENSDARG00000077799.3	egr4
	BSP_01683	1.87812	3.20354e-05	0.000897376	-	-
	BSP_15118	2.09946	3.22347e-05	0.000901876	ENSDARG00000115594.1	gria4b
	BSP_03518	1.64355	3.23973e-05	0.000905338	ENSDARG00000069603.6	taok1a
	BSP_23144	1.83976	3.24837e-05	0.000906024	ENSDARG00000114675.1	BX324233.1
	BSP_00581	2.10372	3.24996e-05	0.000906024	ENSDARG00000040284.6	si:dkey-79d12.5
	BSP_04646	2.18121	3.26756e-05	0.000909841	ENSDARG00000099031.2	scn4ba
	BSP_14551	1.66606	3.27562e-05	0.000910999	ENSDARG00000110535.1	grm3
	BSP_01672	-1.47663	3.29453e-05	0.000915166	ENSDARG00000105091.2	zgc:174944
	BSP_14712	1.73572	3.31393e-05	0.000919459	ENSDARG00000089156.3	egr3
	BSP_04664	1.79306	3.39273e-05	0.000940203	ENSDARG00000115501.1	shisa6
	BSP_19963	1.69382	3.47149e-05	0.000960887	ENSDARG00000116703.1	dbpb
	BSP_19572	1.71998	3.49164e-05	0.000964172	ENSDARG00000036911.7	scamp1
	BSP_06744	1.6999	3.49164e-05	0.000964172	ENSDARG00000102441.2	ctnna1
	BSP_21138	1.70921	3.51689e-05	0.000968703	ENSDARG00000103311.2	fbln1
	BSP_10883	1.65428	3.51749e-05	0.000968703	ENSDARG00000046022.8	tmed7
	BSP_07867	1.84866	3.52052e-05	0.000968703	ENSDARG00000101019.2	ext1b
	BSP_06031	1.66186	3.52679e-05	0.000969284	ENSDARG00000034473.8	ttyh3a
	BSP_21036	1.68699	3.54195e-05	0.000972305	ENSDARG00000071375.7	celf5a
	BSP_11319	1.66496	3.57761e-05	0.000980939	ENSDARG00000098258.2	SLC16A7
	BSP_00269	1.77913	3.62016e-05	0.00099144	ENSDARG00000011945.8	slc35e1
	BSP_08526	1.66627	3.62746e-05	0.000992273	ENSDARG00000110527.1	zgc:92027
	BSP_20666	3.57405	3.6429e-05	0.000994161	ENSDARG00000077309.3	si:ch211-209f23.6
	BSP_06298	3.16939	3.6429e-05	0.000994161	ENSDARG00000070440.4	atp6v1c2
	BSP_11777	2.05437	3.65384e-05	0.000995982	ENSDARG00000043907.7	fgf11b
	BSP_19002	2.06103	3.66303e-05	0.00099732	-	-
	BSP_21224	1.76713	3.75149e-05	0.00102021	ENSDARG00000045036.5	cdc42ep4b
	BSP_18372	1.6924	3.80447e-05	0.00103341	ENSDARG00000075584.5	itfg1
	BSP_21381	1.71395	3.82308e-05	0.00103726	ENSDARG00000059362.6	cavin1b
	BSP_05810	3.21834	3.84155e-05	0.00104106	ENSDARG00000077228.6	ntrk3a
	BSP_04314	3.3752	3.84985e-05	0.00104133	ENSDARG00000114675.1	BX324233.1
	BSP_14003	1.64902	3.8515e-05	0.00104133	ENSDARG00000057013.8	cadm3
	BSP_17062	1.68772	3.8834e-05	0.00104874	ENSDARG00000000241.12	slc40a1
	BSP_03516	1.83058	3.89658e-05	0.00105108	ENSDARG00000042677.6	cadm1b
	BSP_17699	1.65546	3.91144e-05	0.00105387	ENSDARG00000059712.6	slc19a2
	BSP_19856	-1.44239	4.02787e-05	0.0010833	ENSDARG00000019142.8	fam185a
	BSP_14713	-1.56168	4.02996e-05	0.0010833	ENSDARG00000017624.9	krt4
	BSP_22094	2.23899	4.06308e-05	0.00109095	ENSDARG00000114884.1	rnd2
	BSP_10127	-1.43641	4.07427e-05	0.00109269	ENSDARG00000045506.8	gramd4b
	BSP_17989	2.07414	4.15406e-05	0.00111281	ENSDARG00000090764.5	bcas3
	BSP_21840	-1.41848	4.17452e-05	0.00111701	ENSDARG00000057751.8	zbtb47a
	BSP_14917	1.61737	4.19193e-05	0.00111914	ENSDARG00000011141.8	dpysl5a
	BSP_08655	1.78431	4.19668e-05	0.00111914	ENSDARG00000103607.2	wtip
	BSP_10165	1.62886	4.1978e-05	0.00111914	ENSDARG00000098823.2	CT583651.2
	BSP_08874	1.75419	4.20171e-05	0.00111914	ENSDARG00000003927.8	cldn12
	BSP_11842	2.44442	4.22502e-05	0.00112407	-	-
	BSP_19819	-1.55641	4.25567e-05	0.00113093	ENSDARG00000087575.3	zmp:0000000912
	BSP_05812	1.61569	4.26132e-05	0.00113114	ENSDARG00000021372.7	tob1b
	BSP_08474	1.77653	4.30902e-05	0.0011425	ENSDARG00000115322.1	nat8l
	BSP_11763	1.65048	4.31791e-05	0.00114356	ENSDARG00000042946.8	hook1
	BSP_15705	2.1109	4.32817e-05	0.00114497	-	-
	BSP_15892	1.80473	4.34136e-05	0.00114716	ENSDARG00000109898.1	CR352221.1
	BSP_15517	1.68088	4.35676e-05	0.00114993	ENSDARG00000077329.5	nlgn2a
	BSP_04749	1.65172	4.36274e-05	0.0011502	ENSDARG00000032155.12	ppm1aa
	BSP_22214	1.88637	4.40254e-05	0.00115939	ENSDARG00000096594.3	lratb.1
	BSP_06725	1.99151	4.44509e-05	0.00116856	ENSDARG00000100872.2	otud1
	BSP_08659	2.41446	4.4474e-05	0.00116856	ENSDARG00000079388.6	agrn
	BSP_00800	1.63008	4.45578e-05	0.00116944	ENSDARG00000109715.1	sncgb
	BSP_00556	1.90849	4.48936e-05	0.00117693	ENSDARG00000039392.11	wnk1b
	BSP_13780	1.60145	4.58064e-05	0.00119951	ENSDARG00000076805.4	leng8
	BSP_14138	2.1372	4.64934e-05	0.00121613	ENSDARG00000007723.6	efnb1
	BSP_07491	1.80787	4.71577e-05	0.00123213	ENSDARG00000093286.2	CABZ01039782.1
	BSP_00577	3.90319	4.73484e-05	0.00123434	ENSDARG00000101814.2	lpar3
	BSP_15470	3.86157	4.73484e-05	0.00123434	-	-
	BSP_17220	1.62852	4.76788e-05	0.00124157	ENSDARG00000079251.4	nlgn2b
	BSP_21189	-1.56289	4.78003e-05	0.00124334	ENSDARG00000107760.2	BX897670.1
	BSP_12946	1.63545	4.81473e-05	0.00125097	ENSDARG00000004297.7	irf2bpl
	BSP_00784	-1.57462	4.82909e-05	0.0012533	ENSDARG00000007941.7	hmx4
	BSP_13011	1.73517	4.84778e-05	0.00125676	ENSDARG00000096546.4	nrp2a
	BSP_17928	1.61987	4.91272e-05	0.00127218	ENSDARG00000043835.8	rab3ab
	BSP_22321	1.59662	4.96791e-05	0.00128504	ENSDARG00000013078.10	ywhaba
	BSP_20895	1.60828	4.97957e-05	0.00128663	ENSDARG00000044048.4	prnpb
	BSP_23610	1.8242	4.98936e-05	0.00128773	ENSDARG00000061268.6	ago2
	BSP_09690	1.95133	4.99674e-05	0.00128821	ENSDARG00000037954.9	tnnt1
	BSP_05279	2.30656	5.1175e-05	0.00131788	ENSDARG00000043128.6	cldne
	BSP_06069	1.67205	5.1328e-05	0.00132037	ENSDARG00000110874.1	CR847537.1
	BSP_00655	-1.42861	5.15026e-05	0.0013234	ENSDARG00000078404.5	cdh26.1
	BSP_06344	1.59099	5.22009e-05	0.00133851	ENSDARG00000113742.1	glulb
	BSP_05051	3.11362	5.22055e-05	0.00133851	ENSDARG00000077571.3	zgc:174862
	BSP_03845	-1.405	5.23024e-05	0.00133952	ENSDARG00000055560.7	p2ry8
	BSP_10561	2.26651	5.33712e-05	0.00136539	ENSDARG00000109726.1	si:ch1073-140o9.2
	BSP_10932	2.03731	5.42536e-05	0.00138644	ENSDARG00000091127.3	klf15
	BSP_20811	1.70978	5.48499e-05	0.00140014	ENSDARG00000069133.5	mstnb
	BSP_08163	1.71846	5.54164e-05	0.00141306	ENSDARG00000043746.8	nrxn3a
	BSP_16106	1.59971	5.5553e-05	0.00141499	ENSDARG00000020261.9	rab2a
	BSP_06086	2.93323	5.60817e-05	0.0014269	ENSDARG00000052697.7	fam172a
	BSP_19054	1.641	5.64935e-05	0.00143581	ENSDARG00000113771.1	GRIK2
	BSP_18984	2.70933	5.71799e-05	0.00145167	ENSDARG00000104467.1	bglapl
	BSP_02584	1.58573	5.77958e-05	0.00146571	ENSDARG00000015537.11	gad2
	BSP_07320	1.59678	5.78961e-05	0.00146666	ENSDARG00000068822.5	purba
	BSP_21062	3.98361	5.82404e-05	0.00147218	-	-
	BSP_07397	3.33989	5.82404e-05	0.00147218	ENSDARG00000053389.7	jade2
	BSP_05625	1.69022	5.83813e-05	0.00147274	ENSDARG00000016085.13	mbnl3
	BSP_22424	1.62017	5.83887e-05	0.00147274	ENSDARG00000076068.4	crtc1a
	BSP_24155	5.0411	5.89058e-05	0.00148417	ENSDARG00000099199.3	itchb
	BSP_21799	1.80203	5.91242e-05	0.00148806	ENSDARG00000100968.2	si:ch211-1a19.3
	BSP_00747	3.73247	5.93219e-05	0.00149143	ENSDARG00000091521.4	MAP3K11
	BSP_15664	1.58159	5.94098e-05	0.00149203	ENSDARG00000056122.7	gdi1
	BSP_04178	1.88389	6.02153e-05	0.00151063	ENSDARG00000016141.13	slc6a2
	BSP_19362	-1.48034	6.07852e-05	0.00152329	ENSDARG00000067730.8	trpc6b
	BSP_06624	1.83309	6.11689e-05	0.00152962	ENSDARG00000057322.7	tmem47
	BSP_19130	1.80686	6.11689e-05	0.00152962	ENSDARG00000055518.5	pygma
	BSP_01660	1.69212	6.1615e-05	0.00153912	ENSDARG00000060393.6	fibcd1
	BSP_22291	1.57822	6.19649e-05	0.0015462	ENSDARG00000006031.10	abat
	BSP_16631	2.47016	6.21373e-05	0.00154885	ENSDARG00000116695.1	zgc:110591
	BSP_01100	1.75881	6.22411e-05	0.00154978	ENSDARG00000086551.3	irs4a
	BSP_08679	1.68775	6.2413e-05	0.0015524	ENSDARG00000011724.8	marveld1
	BSP_20091	1.60611	6.27051e-05	0.00155662	ENSDARG00000113411.1	lrrc4c
	BSP_02039	1.66045	6.27164e-05	0.00155662	ENSDARG00000037815.8	b4galt5
	BSP_15454	2.26007	6.35499e-05	0.00157563	ENSDARG00000015263.8	adma
	BSP_17161	1.66357	6.44771e-05	0.00159692	ENSDARG00000022176.10	IGLON5
	BSP_03833	1.57768	6.46449e-05	0.00159938	ENSDARG00000071325.6	cbarpb
	BSP_04918	1.64972	6.59306e-05	0.00162946	ENSDARG00000111701.1	lbh
	BSP_09263	1.58907	6.60345e-05	0.0016303	ENSDARG00000115368.1	tuft1a
	BSP_16325	1.56716	6.71956e-05	0.00165721	ENSDARG00000063133.7	slc4a10a
	BSP_21322	1.56572	6.76162e-05	0.00166541	ENSDARG00000042974.8	sypa
	BSP_19255	1.7345	6.77116e-05	0.00166541	ENSDARG00000037145.7	slc8a4b
	BSP_05991	-1.62459	6.77427e-05	0.00166541	ENSDARG00000100236.2	cspp1a
	BSP_18057	1.64423	6.78945e-05	0.00166739	ENSDARG00000079307.6	si:dkey-205h13.1
	BSP_02058	1.66725	6.81803e-05	0.00167264	ENSDARG00000057531.6	pgap3
	BSP_13609	1.75234	6.84952e-05	0.0016786	ENSDARG00000058094.5	ciarta
	BSP_03729	1.64737	7.07623e-05	0.00173234	ENSDARG00000018460.11	mbnl2
	BSP_00754	1.98877	7.13935e-05	0.00174596	ENSDARG00000091253.3	smyd1b
	BSP_07668	1.56074	7.1757e-05	0.00175301	ENSDARG00000007791.10	ppp2r1ba
	BSP_04854	1.58079	7.19159e-05	0.00175505	ENSDARG00000053136.7	b2m
	BSP_09209	1.5814	7.21924e-05	0.00175996	ENSDARG00000045803.6	mfge8b
	BSP_11690	1.69122	7.23047e-05	0.00176085	ENSDARG00000056949.7	htr7a
	BSP_22181	1.91647	7.2473e-05	0.0017627	ENSDARG00000089109.4	bcl2b
	BSP_13411	-1.41735	7.25321e-05	0.0017627	ENSDARG00000058358.5	krt8
	BSP_10612	1.70959	7.29372e-05	0.00177025	ENSDARG00000024588.11	gpc5b
	BSP_05626	2.19537	7.29943e-05	0.00177025	-	-
	BSP_09736	1.59244	7.32171e-05	0.0017738	ENSDARG00000004597.10	lrrc4ba
	BSP_15619	1.59299	7.45515e-05	0.00180426	ENSDARG00000105215.2	kdrl
	BSP_01113	1.9863	7.48204e-05	0.00180863	ENSDARG00000062942.4	kcna1a
	BSP_02257	-1.37209	7.48875e-05	0.00180863	ENSDARG00000075884.5	shprh
	BSP_14087	2.33112	7.62726e-05	0.00184017	-	-
	BSP_07013	4.97365	7.6833e-05	0.00184796	-	-
	BSP_16456	4.92208	7.6833e-05	0.00184796	ENSDARG00000114675.1	BX324233.1
	BSP_21306	4.7844	7.6833e-05	0.00184796	ENSDARG00000111518.1	si:dkey-16p6.1
	BSP_13158	2.19768	7.71771e-05	0.00185432	ENSDARG00000092731.4	mhc1uka
	BSP_17840	1.56442	7.73307e-05	0.0018561	ENSDARG00000014790.11	g3bp2
	BSP_06448	1.57873	7.75378e-05	0.00185915	ENSDARG00000018743.9	scamp5a
	BSP_21963	1.55168	7.87602e-05	0.00188652	ENSDARG00000101755.2	prkar1ab
	BSP_15716	1.57117	7.93902e-05	0.00189966	ENSDARG00000011487.9	gnaq
	BSP_02458	1.59187	8.06039e-05	0.00192672	ENSDARG00000004261.11	tmed9
	BSP_20130	-1.38671	8.07104e-05	0.00192729	ENSDARG00000098204.2	CU984600.2
	BSP_13055	1.94935	8.08979e-05	0.00192979	ENSDARG00000104474.2	il6r
	BSP_19264	1.99647	8.14328e-05	0.00194057	ENSDARG00000045620.6	nansa
	BSP_23623	1.6177	8.17567e-05	0.00194629	-	-
	BSP_22054	1.69108	8.41499e-05	0.00199951	ENSDARG00000009459.8	slc35e4
	BSP_22832	2.86961	8.41637e-05	0.00199951	ENSDARG00000052615.8	tnmd
	BSP_15155	1.55503	8.42965e-05	0.00200021	ENSDARG00000079656.4	fam171a2b
	BSP_12349	1.55067	8.43648e-05	0.00200021	ENSDARG00000027963.8	camkva
	BSP_20418	-1.37776	8.521e-05	0.0020182	ENSDARG00000110840.1	cdk1
	BSP_19219	1.61749	8.61369e-05	0.00203808	ENSDARG00000077467.5	sox10
	BSP_20728	1.6034	8.62978e-05	0.00203981	ENSDARG00000113200.1	kctd12.2
	BSP_08532	1.66884	8.65567e-05	0.00204328	ENSDARG00000044278.6	synpr
	BSP_18196	2.92176	8.66196e-05	0.00204328	ENSDARG00000059773.8	SRCIN1
	BSP_17534	1.55835	8.73289e-05	0.0020547	ENSDARG00000094673.3	rhoab
	BSP_01477	1.63509	8.73294e-05	0.0020547	ENSDARG00000110347.1	etnk2
	BSP_13907	1.56734	8.73684e-05	0.0020547	ENSDARG00000038308.6	ykt6
	BSP_14589	1.5647	8.77783e-05	0.00206076	ENSDARG00000016623.11	si:ch211-195b13.1
	BSP_15724	1.88394	8.7824e-05	0.00206076	ENSDARG00000112912.1	znf703
	BSP_09613	1.75202	8.78912e-05	0.00206076	ENSDARG00000113112.1	NRXN2
	BSP_21037	1.59926	8.80326e-05	0.002062	ENSDARG00000094673.3	rhoab
	BSP_21865	2.81976	8.83606e-05	0.00206552	ENSDARG00000045580.6	lum
	BSP_07254	1.54177	8.84235e-05	0.00206552	ENSDARG00000104372.2	gnb1b
	BSP_20020	2.0333	8.84487e-05	0.00206552	ENSDARG00000045190.7	ch25h
	BSP_07499	2.27867	8.88384e-05	0.0020725	ENSDARG00000010029.10	spon1a
	BSP_05726	-1.37341	8.89257e-05	0.0020725	ENSDARG00000074703.4	ccdc97
	BSP_12455	1.57546	9.05437e-05	0.0021081	ENSDARG00000114844.1	phlda2
	BSP_21739	1.5367	9.10846e-05	0.00211858	ENSDARG00000091348.4	rtn3
	BSP_07135	1.76483	9.13939e-05	0.00212366	ENSDARG00000054003.8	rargb
	BSP_18587	1.60188	9.17993e-05	0.00213095	ENSDARG00000017673.11	nova2
	BSP_10627	3.79409	9.36718e-05	0.00217009	-	-
	BSP_14448	3.73106	9.36718e-05	0.00217009	-	-
	BSP_12833	1.93862	9.44841e-05	0.00218674	ENSDARG00000100821.2	scrt1a
	BSP_12453	1.87991	9.4975e-05	0.00219592	ENSDARG00000115143.1	CABZ01074470.1
	BSP_23408	2.79769	9.55212e-05	0.00220636	ENSDARG00000089079.5	si:ch211-214b16.3
	BSP_04621	2.48162	9.61778e-05	0.00221718	-	-
	BSP_16692	1.5323	9.61798e-05	0.00221718	ENSDARG00000103834.3	rbm14b
	BSP_10910	1.87377	9.63186e-05	0.00221818	ENSDARG00000098792.2	znrf2b
	BSP_11067	3.32365	9.6474e-05	0.00221957	-	-
	BSP_18912	1.58143	9.67569e-05	0.00222226	ENSDARG00000006025.12	tp53i11b
	BSP_00571	2.53462	9.6877e-05	0.00222226	ENSDARG00000001890.11	stt3b
	BSP_09534	2.31987	9.6877e-05	0.00222226	ENSDARG00000077506.8	tjp1a
	BSP_05157	1.53026	9.94259e-05	0.00227839	ENSDARG00000003008.11	prkcea
	BSP_01077	1.8092	9.95196e-05	0.00227839	ENSDARG00000078302.5	brinp1
	BSP_17950	-1.53123	9.96696e-05	0.00227857	ENSDARG00000099152.2	si:dkey-190j3.2
	BSP_01399	1.55163	9.97228e-05	0.00227857	ENSDARG00000061352.7	bcl11aa
	BSP_24149	4.98271	0.000100515	0.00228993	ENSDARG00000103852.2	pigrl4.2
	BSP_17268	4.91184	0.000100515	0.00228993	-	-
	BSP_11419	4.90955	0.000100515	0.00228993	ENSDARG00000112869.1	nrn1la
	BSP_19836	1.53242	0.000101544	0.00231111	ENSDARG00000040334.8	mat2aa
	BSP_11515	2.5016	0.000102104	0.00232159	ENSDARG00000055493.6	hic1
	BSP_07159	1.6541	0.000102322	0.00232429	ENSDARG00000031836.8	vps37c
	BSP_15442	1.90632	0.000103034	0.00233819	ENSDARG00000057633.5	cxcr4a
	BSP_10430	-2.0476	0.000103175	0.00233911	ENSDARG00000010482.8	prg4a
	BSP_21077	1.60747	0.000103618	0.00234685	ENSDARG00000004060.8	bhlhe40
	BSP_03738	1.83136	0.000104134	0.00235627	-	-
	BSP_10238	3.53297	0.000104679	0.00236628	ENSDARG00000074062.4	si:dkey-234i14.15
	BSP_20423	1.57008	0.000105264	0.00237582	ENSDARG00000061688.9	arvcfb
	BSP_02409	1.5476	0.000105304	0.00237582	ENSDARG00000112434.1	rrad
	BSP_14777	-1.34266	0.000107111	0.00241424	ENSDARG00000068232.6	cbln12
	BSP_14281	1.54872	0.000107665	0.00242439	ENSDARG00000017466.12	ncam2
	BSP_12421	-1.39935	0.000108141	0.00243276	ENSDARG00000058873.8	ptpdc1b
	BSP_06736	-1.41439	0.000108348	0.00243506	ENSDARG00000007751.9	lmnl3
	BSP_02972	1.59007	0.000108623	0.00243883	ENSDARG00000035630.4	ypel1
	BSP_20601	3.02887	0.000108725	0.00243883	-	-
	BSP_08508	1.52592	0.000109127	0.00244549	ENSDARG00000097187.3	si:ch211-153l6.6
	BSP_22449	1.94643	0.000109433	0.00245	ENSDARG00000111839.1	gria3b
	BSP_16261	1.5362	0.000110524	0.00247159	ENSDARG00000027041.11	pcdh17
	BSP_06614	1.56647	0.00011061	0.00247159	ENSDARG00000109975.1	CR318611.1
	BSP_07675	1.58174	0.000110915	0.00247603	ENSDARG00000091433.3	abhd17aa
	BSP_05737	1.51556	0.000111176	0.00247949	ENSDARG00000099730.3	pkma
	BSP_01752	1.54326	0.000112693	0.00251092	ENSDARG00000021595.7	lhfpl3
	BSP_17160	1.5486	0.00011458	0.00255053	ENSDARG00000100946.3	si:ch211-212k18.9
	BSP_10892	1.6017	0.000115034	0.00255818	ENSDARG00000058094.5	ciarta
	BSP_08966	1.53598	0.000115602	0.00256837	ENSDARG00000091277.3	adra2da
	BSP_16128	1.53277	0.000116257	0.00258046	ENSDARG00000040291.9	cadm4
	BSP_12247	1.58226	0.000116377	0.00258051	ENSDARG00000003293.11	sox9a
	BSP_04770	2.31496	0.00011648	0.00258051	ENSDARG00000114920.1	TTC28
	BSP_15138	-1.45516	0.000117416	0.00259877	ENSDARG00000103917.3	znf185
	BSP_00440	1.53423	0.000117715	0.00260074	ENSDARG00000061736.7	ank3a
	BSP_22379	1.62157	0.000117773	0.00260074	ENSDARG00000033498.9	rorb
	BSP_02377	1.52667	0.000117887	0.00260074	ENSDARG00000023600.7	sh3gl2a
	BSP_04505	-2.99777	0.00011802	0.00260074	ENSDARG00000116690.1	BX936298.2
	BSP_20969	3.69065	0.000118063	0.00260074	ENSDARG00000088816.3	trabd2b
	BSP_07430	3.03446	0.000118536	0.00260868	-	-
	BSP_16854	2.35659	0.000118694	0.0026097	ENSDARG00000021086.8	znf367
	BSP_11729	1.70281	0.000119762	0.0026307	ENSDARG00000100869.2	adcy9
	BSP_22830	-1.43206	0.000120068	0.00263495	ENSDARG00000096586.2	MFAP4
	BSP_20385	1.52565	0.000120393	0.00263959	ENSDARG00000002609.11	rnf145a
	BSP_11398	1.55952	0.000121147	0.00265361	ENSDARG00000021669.8	sec61a1
	BSP_23348	1.63401	0.000122168	0.00267089	ENSDARG00000034871.9	mid2
	BSP_22887	3.01814	0.000122192	0.00267089	ENSDARG00000060893.7	col8a2
	BSP_22621	1.7438	0.000122279	0.00267089	ENSDARG00000023578.11	lpp
	BSP_22425	1.71861	0.000122768	0.00267905	-	-
	BSP_17314	1.99174	0.000123325	0.002687	ENSDARG00000076411.4	cavin1a
	BSP_00779	-1.34442	0.000123387	0.002687	ENSDARG00000030588.9	slc10a1
	BSP_00194	1.6059	0.000123478	0.002687	ENSDARG00000013422.13	slc8a1a
	BSP_23659	1.50571	0.0001255	0.00272845	-	-
	BSP_19802	-1.38191	0.000126305	0.00274314	ENSDARG00000045815.7	mcm10
	BSP_20717	1.54589	0.000126411	0.00274314	ENSDARG00000067784.5	CABZ01088428.1
	BSP_04892	2.28614	0.000127218	0.00275552	ENSDARG00000087704.3	gfra3
	BSP_19942	2.17131	0.000127218	0.00275552	-	-
	BSP_13876	1.54705	0.000127469	0.0027584	ENSDARG00000074752.5	hlfa
	BSP_02480	1.78565	0.000128177	0.00277115	ENSDARG00000114147.1	stard14
	BSP_17205	1.67321	0.00012831	0.00277145	ENSDARG00000033854.7	abrab
	BSP_17869	1.51181	0.000128942	0.00278251	ENSDARG00000028067.7	bnip3lb
	BSP_10301	1.79391	0.000129415	0.00279015	ENSDARG00000062123.8	agap1
	BSP_08840	1.57484	0.000129604	0.00279068	ENSDARG00000039486.5	bag3
	BSP_08752	1.48897	0.000129679	0.00279068	ENSDARG00000101750.2	si:ch211-196p9.1
	BSP_12126	1.56598	0.000130171	0.0027982	ENSDARG00000078898.3	pcdh7a
	BSP_19011	1.59168	0.000130269	0.0027982	ENSDARG00000031075.9	cadm1a
	BSP_18055	-1.3733	0.000131294	0.00281412	ENSDARG00000021389.10	jag2b
	BSP_22275	1.73999	0.000131417	0.00281412	ENSDARG00000023952.10	fam167ab
	BSP_21065	3.19321	0.000131621	0.00281412	ENSDARG00000004695.11	six4a
	BSP_03604	1.53763	0.000131672	0.00281412	ENSDARG00000116888.1	dusp6
	BSP_19098	2.27573	0.000131687	0.00281412	ENSDARG00000006757.7	klhl41b
	BSP_09005	4.87346	0.000131898	0.00281412	ENSDARG00000113678.1	BX511082.1
	BSP_24003	4.8609	0.000131898	0.00281412	-	-
	BSP_08895	1.54336	0.00013217	0.00281412	ENSDARG00000102551.2	jazf1a
	BSP_07608	-1.4343	0.000132392	0.00281412	ENSDARG00000036830.9	krt91
	BSP_00253	2.33076	0.000132408	0.00281412	ENSDARG00000099840.2	lpar1
	BSP_08234	1.92893	0.000132408	0.00281412	-	-
	BSP_07373	1.73267	0.000132567	0.00281412	ENSDARG00000031768.11	roraa
	BSP_20853	1.5415	0.00013258	0.00281412	ENSDARG00000100985.3	zbtb7c
	BSP_21109	1.68593	0.000133606	0.00283332	ENSDARG00000109634.1	plpp6
	BSP_06288	1.56816	0.000133861	0.00283614	-	-
	BSP_08585	2.0434	0.000134301	0.00284115	-	-
	BSP_07084	1.50209	0.000134341	0.00284115	ENSDARG00000039987.9	hivep2a
	BSP_22564	1.54177	0.000134537	0.00284272	ENSDARG00000063224.7	nxph2a
	BSP_07310	1.5215	0.000135504	0.00286057	ENSDARG00000109936.1	CT030123.1
	BSP_09233	1.50249	0.000136362	0.00287525	ENSDARG00000042948.5	dnajc5aa
	BSP_03073	1.57652	0.000136497	0.00287525	ENSDARG00000017010.11	scamp2l
	BSP_04537	1.94623	0.000136597	0.00287525	ENSDARG00000025420.5	fzd5
	BSP_22316	1.65873	0.000136693	0.00287525	ENSDARG00000062420.7	nfia
	BSP_19377	-1.33446	0.000138104	0.00289959	ENSDARG00000058543.6	lama5
	BSP_09779	1.59327	0.000138208	0.00289959	ENSDARG00000061687.7	atxn1a
	BSP_09211	1.52584	0.000138224	0.00289959	ENSDARG00000017047.10	slc27a4
	BSP_01080	1.74887	0.000138988	0.00291301	ENSDARG00000102096.2	adra2b
	BSP_05850	1.49074	0.000139754	0.00292643	ENSDARG00000086746.6	prodha
	BSP_06404	1.52375	0.000140319	0.00293562	ENSDARG00000102204.2	jph3
	BSP_08322	1.95609	0.000141472	0.00295546	ENSDARG00000021443.6	zfp36l1b
	BSP_21123	1.63884	0.000141521	0.00295546	ENSDARG00000078839.5	si:dkey-28o19.1
	BSP_21790	-2.07503	0.000141778	0.00295816	ENSDARG00000036832.10	cyt1l
	BSP_21213	1.59419	0.000142203	0.00296438	ENSDARG00000114472.1	ctxn3
	BSP_02562	1.48914	0.000142683	0.00296972	ENSDARG00000005924.11	serpina10a
	BSP_03204	1.6741	0.000142824	0.00296972	ENSDARG00000077428.6	camta1a
	BSP_02212	1.62502	0.000142841	0.00296972	ENSDARG00000095339.3	si:dkeyp-44a8.4
	BSP_18498	1.67307	0.00014336	0.00297785	ENSDARG00000005468.9	irf2bp1
	BSP_04869	-1.34483	0.000144113	0.00299082	ENSDARG00000012829.9	asah2
	BSP_10878	1.70396	0.000144393	0.00299358	ENSDARG00000068370.4	ralgps1
	BSP_15022	-1.32772	0.000144503	0.00299358	ENSDARG00000089661.4	FO704622.1
	BSP_08314	1.52441	0.00014574	0.00301654	ENSDARG00000079499.5	stk32a
	BSP_10347	-1.93185	0.000145929	0.00301775	ENSDARG00000098529.2	ccne2
	BSP_23471	-2.59466	0.000146457	0.003026	-	-
	BSP_12428	1.52219	0.000148261	0.00306055	ENSDARG00000079438.6	pkp3b
	BSP_00090	2.39452	0.000148948	0.00307201	ENSDARG00000076401.4	cacng3b
	BSP_13989	1.71131	0.000149571	0.00308003	ENSDARG00000012671.8	inhbaa
	BSP_18368	1.50619	0.0001496	0.00308003	ENSDARG00000006235.11	brms1la
	BSP_06885	2.24097	0.000149766	0.00308072	ENSDARG00000101794.2	rpl26
	BSP_23453	-1.36633	0.000150885	0.003101	ENSDARG00000010738.9	zgc:101716
	BSP_01024	1.51994	0.000151566	0.00311224	ENSDARG00000075831.4	slc7a8a
	BSP_02535	1.57214	0.000152999	0.00313891	ENSDARG00000063412.8	cers1
	BSP_04053	-1.40885	0.00015327	0.00314169	-	-
	BSP_00392	1.92385	0.000154339	0.00316084	ENSDARG00000053868.5	etv2
	BSP_11500	1.5027	0.000154715	0.00316575	ENSDARG00000023878.8	stk24b
	BSP_04659	1.52721	0.000155341	0.00317576	ENSDARG00000100854.3	ago4
	BSP_04973	1.51749	0.000155593	0.00317813	ENSDARG00000015531.9	slc4a8
	BSP_01442	1.50161	0.000155871	0.00318102	ENSDARG00000062164.8	atrn
	BSP_13497	1.71161	0.000156273	0.00318643	ENSDARG00000099187.2	purg
	BSP_09981	1.52423	0.000156781	0.003194	ENSDARG00000017790.10	chrnb2b
	BSP_14616	1.54257	0.00015746	0.00320502	ENSDARG00000090585.3	gpc1b
	BSP_23043	2.63586	0.000157827	0.00320832	ENSDARG00000101663.2	CABZ01078663.1
	BSP_03539	1.48967	0.000157897	0.00320832	ENSDARG00000101627.2	ssr1
	BSP_16934	1.82435	0.00015814	0.00321047	ENSDARG00000059483.9	tead1b
	BSP_13865	1.71229	0.000159809	0.00324037	ENSDARG00000089586.4	ncam3
	BSP_00124	1.50563	0.000159891	0.00324037	ENSDARG00000070688.5	ncalda
	BSP_11142	1.56982	0.000160313	0.00324609	ENSDARG00000021172.10	cyp2ad2
	BSP_04197	1.48808	0.000161009	0.00325736	ENSDARG00000040700.5	nab1b
	BSP_06108	1.72008	0.000161344	0.0032613	ENSDARG00000039343.9	ahcyl2
	BSP_03564	1.53662	0.000161665	0.00326495	ENSDARG00000037560.9	mtm1
	BSP_11838	3.90784	0.00016199	0.0032687	ENSDARG00000091059.2	onecut3b
	BSP_10841	1.71983	0.000162476	0.00327567	ENSDARG00000100097.3	mafgb
	BSP_03102	1.50079	0.000162638	0.0032761	ENSDARG00000062720.7	pcdh1a
	BSP_08257	1.54369	0.000163116	0.00328259	ENSDARG00000018524.7	midn
	BSP_13371	1.81056	0.000163242	0.00328259	ENSDARG00000062463.8	zc3h12b
	BSP_13194	1.49481	0.00016356	0.00328614	ENSDARG00000005842.8	cd9a
	BSP_13650	1.47657	0.000164065	0.00329345	ENSDARG00000103606.3	si:ch211-151g22.1
	BSP_12252	-1.3066	0.000164582	0.00330099	ENSDARG00000076829.5	ankib1b
	BSP_20755	2.24621	0.000165448	0.00331411	ENSDARG00000058598.7	sox18
	BSP_13426	1.48102	0.000165521	0.00331411	ENSDARG00000016623.11	si:ch211-195b13.1
	BSP_24112	1.47357	0.000166872	0.00333831	ENSDARG00000105255.2	zbtb4
	BSP_19476	1.77079	0.000168401	0.00336599	ENSDARG00000087306.3	CABZ01038521.1
	BSP_14500	1.98492	0.00016931	0.00337837	ENSDARG00000039435.6	rgs17
	BSP_19366	1.97679	0.00016931	0.00337837	ENSDARG00000113112.1	NRXN2
	BSP_01338	1.60611	0.000169986	0.00338896	ENSDARG00000070683.4	dkk3b
	BSP_06761	1.87689	0.000170255	0.00339143	ENSDARG00000045661.7	irf7
	BSP_04146	1.49467	0.000170659	0.00339656	ENSDARG00000077776.4	csnk2b
	BSP_03829	1.55686	0.000170943	0.00339932	ENSDARG00000101866.3	asic1b
	BSP_02578	1.48887	0.000171327	0.00340405	ENSDARG00000062134.7	kcnab2b
	BSP_14725	1.5186	0.000171785	0.00341024	ENSDARG00000003293.11	sox9a
	BSP_11896	1.60481	0.000171947	0.00341055	ENSDARG00000056101.7	kcnd3
	BSP_05235	1.56092	0.00017251	0.0034188	ENSDARG00000113552.1	fam78bb
	BSP_01615	1.49374	0.000172911	0.00342384	ENSDARG00000089871.4	jcada
	BSP_20856	1.4969	0.000173311	0.00342886	ENSDARG00000018060.12	pik3r2
	BSP_06144	4.83624	0.000173619	0.00342912	ENSDARG00000088332.4	alx4a
	BSP_11078	4.82053	0.000173619	0.00342912	ENSDARG00000116402.1	CR925755.2
	BSP_10420	1.48398	0.000175051	0.00345167	ENSDARG00000098103.2	tefb
	BSP_23518	2.47031	0.000175057	0.00345167	ENSDARG00000055302.7	grid2
	BSP_21901	1.72642	0.000175718	0.00346177	ENSDARG00000044246.2	snx18b
	BSP_15799	1.47312	0.000176152	0.00346739	ENSDARG00000016809.6	prkacab
	BSP_10600	1.56609	0.000176775	0.00347673	ENSDARG00000079665.5	gpr158b
	BSP_17411	1.65649	0.000177231	0.00348275	ENSDARG00000055276.6	rel
	BSP_01758	-1.31073	0.000178191	0.00349795	ENSDARG00000100792.3	zgc:154142
	BSP_11435	1.51285	0.000178304	0.00349795	ENSDARG00000012177.9	rab4b
	BSP_10033	1.59745	0.000178794	0.0035046	ENSDARG00000069989.8	bnc2
	BSP_02822	1.5742	0.000180917	0.00354323	ENSDARG00000011473.10	calcrla
	BSP_17018	1.86495	0.000181501	0.00355169	ENSDARG00000030161.8	ppp1r14bb
	BSP_15757	1.48483	0.000181717	0.00355294	ENSDARG00000031819.5	eif4ebp2
	BSP_14687	1.49768	0.000182409	0.00356348	ENSDARG00000116957.1	nr3c1
	BSP_12685	1.96876	0.000182911	0.00357028	ENSDARG00000104903.2	cdkn1cb
	BSP_10410	1.80831	0.000183193	0.00357279	ENSDARG00000100889.2	galnt18a
	BSP_18565	1.48487	0.000184011	0.00358575	ENSDARG00000033662.8	scd
	BSP_05094	1.54931	0.000184621	0.00359464	-	-
	BSP_18231	1.60916	0.000185092	0.0036008	ENSDARG00000033184.9	prkar2aa
	BSP_06931	1.79557	0.00018538	0.00360339	ENSDARG00000090698.4	si:dkey-52j6.3
	BSP_08558	1.5301	0.000187164	0.00363503	ENSDARG00000100670.3	pcdh1g31
	BSP_06860	1.56486	0.000187352	0.00363566	ENSDARG00000093199.4	si:ch211-212c13.10
	BSP_13759	2.94445	0.000188222	0.0036495	ENSDARG00000112993.1	efnb3a
	BSP_14121	1.58692	0.000188393	0.00364979	ENSDARG00000041839.9	tsc22d2
	BSP_16415	3.64044	0.000188713	0.00365295	ENSDARG00000113678.1	BX511082.1
	BSP_18045	1.60109	0.00018898	0.00365508	ENSDARG00000116402.1	CR925755.2
	BSP_18072	-1.32648	0.000189165	0.00365562	ENSDARG00000042894.6	tyms
	BSP_14194	2.64534	0.000190815	0.00368205	-	-
	BSP_18104	2.89714	0.000190849	0.00368205	ENSDARG00000076994.5	adgra2
	BSP_23158	-1.31541	0.000191723	0.00369585	ENSDARG00000110212.1	mgst1.2
	BSP_24037	1.84257	0.000192414	0.00370612	ENSDARG00000114852.1	CR974456.1
	BSP_17548	1.62513	0.000192684	0.00370825	ENSDARG00000067984.4	gas1b
	BSP_19018	1.80654	0.000193011	0.00370966	ENSDARG00000012071.10	angptl1a
	BSP_01586	1.50195	0.000193203	0.00370966	ENSDARG00000116424.1	ppap2d
	BSP_03968	1.7396	0.000193355	0.00370966	ENSDARG00000076586.5	csf2rb
	BSP_10923	1.46097	0.000193394	0.00370966	ENSDARG00000110831.1	dusp5
	BSP_15804	1.48016	0.000193937	0.00371702	ENSDARG00000079781.4	slitrk4
	BSP_05535	1.79802	0.000195698	0.00374769	ENSDARG00000071596.9	neto1l
	BSP_00802	2.15879	0.000196025	0.00375087	ENSDARG00000098761.2	rgs2
	BSP_17870	1.46912	0.000196287	0.0037525	ENSDARG00000087867.3	CABZ01043955.1
	BSP_05321	1.72146	0.000196432	0.0037525	-	-
	BSP_04407	1.51252	0.000198391	0.00378682	-	-
	BSP_11683	-1.38683	0.000199245	0.0038	ENSDARG00000105091.2	zgc:174944
	BSP_21745	1.88495	0.000200958	0.00382955	ENSDARG00000116243.1	gpr26
	BSP_14930	1.86191	0.000203591	0.00387654	ENSDARG00000067741.6	itpkcb
	BSP_19106	1.59875	0.000204537	0.00389137	ENSDARG00000105115.2	si:dkey-57c15.1
	BSP_21768	1.46208	0.000204892	0.00389489	ENSDARG00000109532.1	tefa
	BSP_10428	1.62731	0.000205056	0.00389489	ENSDARG00000045893.6	kctd15a
	BSP_15050	1.94127	0.000205253	0.00389545	ENSDARG00000003054.10	tacr3l
	BSP_04824	2.35442	0.000205498	0.00389694	ENSDARG00000105614.2	si:ch211-212k18.13
	BSP_01409	1.48323	0.000205961	0.00390255	ENSDARG00000105114.2	crebrf
	BSP_21732	1.55328	0.00020634	0.00390548	ENSDARG00000010350.8	c1ql3a
	BSP_13272	1.53299	0.000206451	0.00390548	ENSDARG00000045408.7	tagln
	BSP_22984	1.50501	0.000206879	0.00391039	ENSDARG00000055383.7	zgc:66160
	BSP_22818	1.54688	0.000207959	0.00392545	ENSDARG00000006585.9	DMWD
	BSP_21583	1.62343	0.000208012	0.00392545	ENSDARG00000043185.8	mllt1a
	BSP_06153	1.62801	0.000209176	0.00394392	ENSDARG00000058011.6	arxa
	BSP_15862	1.99916	0.000209329	0.00394392	ENSDARG00000116387.1	hapln3
	BSP_20142	1.84061	0.000210354	0.00396003	ENSDARG00000051824.7	tmeff2a
	BSP_20194	1.45877	0.000211122	0.00397127	ENSDARG00000076001.5	pip5k1ca
	BSP_17090	1.69351	0.000212001	0.00398459	ENSDARG00000099631.2	cmtm6
	BSP_06551	1.77792	0.000212403	0.00398893	ENSDARG00000070161.6	vamp3
	BSP_16484	-1.29144	0.000213291	0.00400126	ENSDARG00000100792.3	zgc:154142
	BSP_23081	1.52926	0.000213403	0.00400126	ENSDARG00000062633.8	cadm2b
	BSP_03932	-1.29599	0.000213741	0.00400438	ENSDARG00000021677.9	phf11
	BSP_17190	1.84063	0.000216064	0.00404465	ENSDARG00000111233.1	pax7a
	BSP_08905	1.46539	0.000216286	0.00404555	ENSDARG00000059997.8	sv2c
	BSP_19110	1.56817	0.000217453	0.00406412	ENSDARG00000062463.8	zc3h12b
	BSP_03774	1.56353	0.000217765	0.00406669	ENSDARG00000079549.5	cdc42ep1a
	BSP_16270	1.57934	0.00021834	0.00407416	ENSDARG00000087956.4	she
	BSP_01102	1.48635	0.000218769	0.0040789	ENSDARG00000052658.6	pptc7b
	BSP_20400	1.55247	0.000220615	0.00411004	ENSDARG00000036159.7	trhrb
	BSP_00677	2.84296	0.000221315	0.00411321	ENSDARG00000010317.6	gpr183a
	BSP_12536	2.64756	0.000221315	0.00411321	ENSDARG00000010300.10	traf3ip1
	BSP_22270	2.61772	0.000221315	0.00411321	ENSDARG00000079552.6	maml3
	BSP_01277	2.33584	0.000222788	0.00413729	ENSDARG00000069160.8	fam19a5a
	BSP_15260	1.76536	0.00022426	0.0041613	ENSDARG00000003910.11	med13b
	BSP_03626	1.87565	0.000224554	0.00416345	ENSDARG00000090481.3	trarg1a
	BSP_00842	1.5508	0.000226317	0.00419281	ENSDARG00000027940.5	kcnf1a
	BSP_06995	-2.26758	0.000227671	0.00421453	-	-
	BSP_09276	1.45886	0.000228076	0.00421869	ENSDARG00000071566.5	ppp1cab
	BSP_03074	4.7843	0.000229267	0.00423399	-	-
	BSP_14000	4.76842	0.000229267	0.00423399	-	-
	BSP_22960	2.21784	0.000230027	0.00424467	ENSDARG00000035914.7	tmem167a
	BSP_23029	1.48156	0.00023114	0.00426182	ENSDARG00000041921.7	hsbp1b
	BSP_00806	1.52454	0.000231459	0.0042619	ENSDARG00000030139.5	sdhdb
	BSP_05304	1.44058	0.000231676	0.0042619	ENSDARG00000039647.7	slc6a1b
	BSP_21706	1.84348	0.000231693	0.0042619	ENSDARG00000030161.8	ppp1r14bb
	BSP_04608	1.43788	0.00023227	0.00426916	ENSDARG00000112018.1	slc38a3a
	BSP_19117	-2.00112	0.000233161	0.00427529	-	-
	BSP_04742	1.53702	0.000233196	0.00427529	ENSDARG00000005414.9	grapa
	BSP_11095	1.45758	0.000233273	0.00427529	ENSDARG00000002167.10	cacnb1
	BSP_08731	-1.4187	0.000233338	0.00427529	ENSDARG00000058725.6	rfesd
	BSP_21079	1.99421	0.000233623	0.00427716	ENSDARG00000071209.5	oprl1
	BSP_05853	-1.28927	0.000235372	0.00430579	ENSDARG00000017128.10	myofl
	BSP_12263	-1.31646	0.000235988	0.00431367	ENSDARG00000112294.1	thsd1
	BSP_17246	1.47927	0.000236469	0.00431908	ENSDARG00000055760.5	srm
	BSP_21091	-1.34831	0.000236934	0.00432419	ENSDARG00000111240.1	dhrs13a.2
	BSP_17108	1.4497	0.00023848	0.004349	ENSDARG00000075282.6	irs2b
	BSP_12330	1.49712	0.000239442	0.00436312	ENSDARG00000102064.2	kcna2b
	BSP_18007	1.73429	0.000239973	0.00436939	ENSDARG00000017316.11	bag5
	BSP_23294	-1.3217	0.000240894	0.00438273	ENSDARG00000096412.2	si:ch211-15j1.7
	BSP_11145	2.39933	0.000241836	0.00439643	ENSDARG00000113894.1	kcnc4
	BSP_18818	1.44106	0.00024287	0.00440934	ENSDARG00000103364.2	cs
	BSP_23079	1.51376	0.000243209	0.00440934	ENSDARG00000014953.10	cnih3
	BSP_12415	-1.28913	0.000243269	0.00440934	-	-
	BSP_02401	-1.55359	0.000243303	0.00440934	ENSDARG00000020265.10	angptl6
	BSP_06032	1.436	0.000244741	0.00443196	ENSDARG00000044153.7	ppp1cb
	BSP_14537	1.47524	0.000245692	0.00444573	ENSDARG00000042616.6	sema3h
	BSP_07658	1.73259	0.000246791	0.00446215	ENSDARG00000058322.5	enc3
	BSP_19936	1.68012	0.000248286	0.0044857	ENSDARG00000015922.10	stk17al
	BSP_22334	1.51548	0.000248707	0.00448845	ENSDARG00000101569.2	ppargc1b
	BSP_11129	1.79621	0.000248995	0.00448845	ENSDARG00000059090.5	sstr2a
	BSP_03401	1.46754	0.000249038	0.00448845	ENSDARG00000035598.6	coro1ca
	BSP_00135	-1.2739	0.000249208	0.00448845	ENSDARG00000078249.7	unc13d
	BSP_05412	2.28263	0.000250455	0.00450392	ENSDARG00000068967.4	zgc:153372
	BSP_05243	2.4074	0.000250647	0.00450392	ENSDARG00000054253.7	sobpa
	BSP_10263	2.21602	0.000250647	0.00450392	ENSDARG00000077470.5	si:dkey-193b15.8
	BSP_00850	1.47141	0.000251204	0.00451045	ENSDARG00000041323.6	csdc2a
	BSP_02061	1.47613	0.000252198	0.00452481	ENSDARG00000011665.9	aldoaa
	BSP_20870	-1.40279	0.000253012	0.00453593	ENSDARG00000103984.2	cyth4b
	BSP_17115	1.44298	0.000253747	0.00454561	ENSDARG00000113842.1	s1pr1
	BSP_07916	1.49298	0.000254182	0.0045499	ENSDARG00000038826.6	jph1b
	BSP_07541	-1.3714	0.000254791	0.00455521	ENSDARG00000103286.2	kcnk4a
	BSP_21064	3.27804	0.000255065	0.00455521	ENSDARG00000068050.8	agbl4
	BSP_08283	2.02557	0.000255065	0.00455521	-	-
	BSP_23638	2.2981	0.000255529	0.00456001	-	-
	BSP_05683	2.71871	0.000257187	0.00458608	ENSDARG00000103026.3	p3h2
	BSP_10407	1.47506	0.000259439	0.00461886	ENSDARG00000002732.9	spon2b
	BSP_01779	1.42589	0.000259475	0.00461886	ENSDARG00000116741.1	ywhag2
	BSP_07768	-1.28357	0.00025962	0.00461886	ENSDARG00000074119.5	frmpd2
	BSP_19723	1.57581	0.000261314	0.00464529	ENSDARG00000071685.5	slco5a1a
	BSP_18661	1.65193	0.000261505	0.00464529	ENSDARG00000062106.7	klf5b
	BSP_00139	-1.37732	0.000261893	0.00464865	ENSDARG00000031885.7	psmb12
	BSP_10660	1.85751	0.000264594	0.00469301	ENSDARG00000062510.9	bcl11ba
	BSP_10506	1.59957	0.000264835	0.00469371	ENSDARG00000062552.5	lpar6a
	BSP_04908	2.06463	0.000265288	0.00469818	ENSDARG00000015890.9	mafa
	BSP_06263	-1.52872	0.000267371	0.00473147	ENSDARG00000093857.2	si:dkey-79f11.10
	BSP_02282	1.66603	0.000270474	0.00477738	ENSDARG00000110274.1	arl4cb
	BSP_21912	1.46761	0.000270501	0.00477738	ENSDARG00000058094.5	ciarta
	BSP_02016	1.45305	0.00027058	0.00477738	ENSDARG00000076833.5	atp1b1b
	BSP_10503	1.45128	0.000271099	0.00478292	ENSDARG00000014871.9	syngr3a
	BSP_10567	1.62046	0.000272584	0.00480548	ENSDARG00000039943.5	tent5ba
	BSP_06346	1.50803	0.000273952	0.00482595	ENSDARG00000034427.9	jpt2
	BSP_13999	2.00802	0.000276595	0.00486882	ENSDARG00000116235.1	spsb4a
	BSP_19051	1.48835	0.000277179	0.00487542	ENSDARG00000006981.9	ccdc113
	BSP_22234	2.6783	0.000277634	0.00487606	ENSDARG00000090624.4	ADGRL3
	BSP_22020	2.19822	0.000277634	0.00487606	ENSDARG00000076826.7	dpp6a
	BSP_18700	3.28593	0.000279381	0.00490305	-	-
	BSP_02880	1.43239	0.000280861	0.00492531	ENSDARG00000038239.4	tnpo2
	BSP_04321	2.02627	0.000281557	0.00493382	ENSDARG00000023989.4	pef1
	BSP_23004	1.4618	0.000282766	0.00495127	ENSDARG00000077121.3	cyp26b1
	BSP_09540	1.66842	0.000283712	0.00496411	ENSDARG00000104470.3	syngr2b
	BSP_20705	1.46446	0.000286101	0.00500215	ENSDARG00000076796.5	dlg3
	BSP_19360	-1.29018	0.000287666	0.00502574	ENSDARG00000087306.3	CABZ01038521.1
	BSP_22072	-1.27345	0.000288204	0.00503003	ENSDARG00000101024.2	nufip1
	BSP_19267	1.46515	0.000288343	0.00503003	ENSDARG00000063014.6	dbpa
	BSP_07738	1.58277	0.000290343	0.00506113	ENSDARG00000041839.9	tsc22d2
	BSP_14274	1.53333	0.000294443	0.00512877	ENSDARG00000056141.7	coq10b
	BSP_17883	1.51172	0.000294836	0.00513178	ENSDARG00000042732.6	tmem189
	BSP_10895	1.60758	0.000297277	0.0051704	-	-
	BSP_01019	2.34451	0.000299078	0.00519785	ENSDARG00000023484.6	rflna
	BSP_20747	1.88404	0.000299805	0.0052066	ENSDARG00000099841.2	prkcab
	BSP_10212	1.99503	0.000300802	0.00522002	ENSDARG00000059931.6	hyal2a
	BSP_05767	1.4272	0.000301865	0.00523458	ENSDARG00000112097.1	vapb
	BSP_20325	2.42584	0.000302566	0.00523505	-	-
	BSP_02045	2.24279	0.000302566	0.00523505	ENSDARG00000100342.3	zgc:158464
	BSP_21806	1.86151	0.000302566	0.00523505	ENSDARG00000075774.4	foxj3
	BSP_09136	4.68456	0.000303742	0.00525124	ENSDARG00000035677.7	bmp8a
	BSP_01616	3.53398	0.000304178	0.00525124	-	-
	BSP_07099	3.40465	0.000304178	0.00525124	ENSDARG00000092989.3	si:ch211-161n3.3
	BSP_04009	2.04306	0.000304497	0.00525285	ENSDARG00000087688.3	klhl29
	BSP_00711	1.50908	0.000307344	0.00529804	ENSDARG00000061718.6	znf704
	BSP_04001	1.99218	0.000307961	0.00530476	ENSDARG00000069500.4	hs6st3b
	BSP_23978	1.85257	0.000308943	0.00531774	ENSDARG00000037496.8	gria4a
	BSP_13180	-1.86311	0.00031056	0.00534163	ENSDARG00000056643.7	slc22a7b.1
	BSP_23339	1.79075	0.000311065	0.00534637	ENSDARG00000053480.7	aqp9b
	BSP_05861	1.56561	0.000312748	0.00536381	ENSDARG00000075468.4	vwa1
	BSP_22597	1.4455	0.000312748	0.00536381	ENSDARG00000099786.2	actn4
	BSP_17110	1.46522	0.00031277	0.00536381	ENSDARG00000043716.4	cldn5a
	BSP_18710	1.611	0.000314099	0.00538183	ENSDARG00000040982.5	fgf14
	BSP_06796	1.41736	0.000314282	0.00538183	ENSDARG00000012942.11	itgb5
	BSP_07745	1.41355	0.000315907	0.00540514	ENSDARG00000011170.12	ndrg2
	BSP_19569	1.45719	0.000316108	0.00540514	ENSDARG00000074378.5	junba
	BSP_07810	1.73214	0.000316655	0.00541052	ENSDARG00000090617.4	ctif
	BSP_22509	1.72004	0.000317633	0.00542327	ENSDARG00000100887.2	si:dkey-11f4.20
	BSP_00980	1.40601	0.000318034	0.00542614	ENSDARG00000074131.6	kif5ba
	BSP_22859	1.55616	0.000318626	0.00543225	ENSDARG00000104430.2	olfcj1
	BSP_07860	1.58235	0.000320843	0.00546606	ENSDARG00000092634.4	CABZ01000634.1
	BSP_06146	1.60395	0.000321258	0.00546913	ENSDARG00000104259.2	CABZ01072885.1
	BSP_11686	1.43792	0.000322956	0.00549402	ENSDARG00000035905.7	slc25a44b
	BSP_17267	1.77034	0.00032681	0.00555148	-	-
	BSP_09918	1.58365	0.00032681	0.00555148	ENSDARG00000055302.7	grid2
	BSP_01197	-1.25827	0.000328444	0.00557518	ENSDARG00000097285.3	ANPEP
	BSP_06727	1.58926	0.000328913	0.00557907	ENSDARG00000076826.7	dpp6a
	BSP_11608	1.54055	0.000329495	0.00558253	ENSDARG00000114630.1	CR933000.1
	BSP_15248	1.6493	0.000329652	0.00558253	ENSDARG00000003421.11	igf2bp2a
	BSP_07846	2.30848	0.000329835	0.00558253	ENSDARG00000116610.1	agrp
	BSP_16499	-1.29427	0.000330279	0.00558312	ENSDARG00000103955.2	si:dkey-29j8.1
	BSP_04450	2.04	0.000330349	0.00558312	ENSDARG00000020164.9	efnb2a
	BSP_23195	-1.26712	0.000331054	0.00558914	ENSDARG00000028213.8	ttn.2
	BSP_19684	1.80105	0.000331185	0.00558914	ENSDARG00000036175.7	pcdh1b
	BSP_10267	1.4213	0.000335344	0.00565523	ENSDARG00000004415.12	tcf7l2
	BSP_08210	1.44384	0.000335595	0.00565538	ENSDARG00000074309.5	cnnm4b
	BSP_07104	2.09944	0.00033688	0.00567293	ENSDARG00000111684.1	ntn1a
	BSP_04235	1.42546	0.000337272	0.00567414	ENSDARG00000075222.3	amer2
	BSP_08312	1.39717	0.000337439	0.00567414	ENSDARG00000009796.11	klc1a
	BSP_18584	-1.28734	0.000339185	0.00569938	ENSDARG00000003399.7	fgf8a
	BSP_09360	1.47496	0.000339641	0.00570294	ENSDARG00000104470.3	syngr2b
	BSP_04688	2.49886	0.000341032	0.00572217	ENSDARG00000044684.6	rbp4l
	BSP_04247	1.92395	0.000343825	0.00576488	ENSDARG00000015793.10	creb3l1
	BSP_06041	1.40205	0.000344398	0.00576951	ENSDARG00000102975.2	nsg2
	BSP_11993	1.94087	0.000344619	0.00576951	ENSDARG00000103607.2	wtip
	BSP_11710	1.51887	0.000345068	0.00576951	ENSDARG00000062305.8	rims3
	BSP_10281	1.48274	0.000345091	0.00576951	ENSDARG00000020794.10	neurod6b
	BSP_02237	1.39413	0.000345561	0.00577322	ENSDARG00000105255.2	zbtb4
	BSP_20495	-1.25704	0.000347713	0.00580501	ENSDARG00000071460.8	si:ch211-234p6.5
	BSP_04820	3.13886	0.000348029	0.00580614	ENSDARG00000075110.5	dab2ipb
	BSP_05401	-1.48758	0.000351526	0.00585835	ENSDARG00000090119.3	tlr8a
	BSP_16131	1.39241	0.000351662	0.00585835	ENSDARG00000103937.2	ndrg4
	BSP_06024	2.31962	0.000352245	0.00586387	-	-
	BSP_16954	1.46731	0.000355029	0.00590601	ENSDARG00000009524.9	rnf150b
	BSP_02479	-1.33591	0.000355644	0.005912	ENSDARG00000023316.8	sim1a
	BSP_03424	-1.26949	0.00035748	0.00593829	ENSDARG00000115164.1	CABZ01059407.1
	BSP_07870	1.81725	0.000358472	0.00594777	ENSDARG00000054584.6	FO681288.1
	BSP_22567	1.41123	0.000358817	0.00594777	ENSDARG00000079848.5	gmps
	BSP_23107	-1.26075	0.000358846	0.00594777	ENSDARG00000095274.4	si:ch211-278p9.2
	BSP_22535	2.14579	0.000359326	0.00594777	-	-
	BSP_15167	1.72217	0.000359326	0.00594777	ENSDARG00000079688.5	tnrc6a
	BSP_23187	1.44439	0.00036274	0.00600001	ENSDARG00000024785.10	ctnna2
	BSP_09210	1.89326	0.000365997	0.0060496	ENSDARG00000023362.5	nr5a1b
	BSP_21715	1.78744	0.000366557	0.00605456	ENSDARG00000087782.3	rnf152
	BSP_18997	1.39889	0.000374102	0.0061748	ENSDARG00000018817.9	bdnf
	BSP_02072	1.46449	0.000374613	0.00617887	ENSDARG00000058876.6	mmp16b
	BSP_14918	1.51821	0.000376687	0.00620856	ENSDARG00000043226.10	nfixa
	BSP_02253	1.43846	0.000376946	0.00620856	ENSDARG00000103716.2	si:busm1-194e12.11
	BSP_08894	3.73795	0.000377424	0.00621203	ENSDARG00000114675.1	BX324233.1
	BSP_03504	1.43892	0.000378369	0.0062232	ENSDARG00000109484.1	bmt2
	BSP_06561	1.5066	0.000379771	0.00623755	ENSDARG00000079280.6	dhrsx
	BSP_19764	-1.23213	0.000379777	0.00623755	ENSDARG00000045331.6	pkp4
	BSP_10124	1.77807	0.000380268	0.00623815	ENSDARG00000089079.5	si:ch211-214b16.3
	BSP_22812	1.42067	0.000380807	0.00623815	ENSDARG00000098289.3	vstm2l
	BSP_11112	1.60438	0.000380873	0.00623815	ENSDARG00000078688.5	frs3
	BSP_03500	1.42751	0.000380884	0.00623815	ENSDARG00000000142.10	tmem267
	BSP_08944	1.70004	0.000385021	0.00630148	ENSDARG00000100555.2	aqp11
	BSP_03243	3.53972	0.000387419	0.00633182	-	-
	BSP_02493	3.46282	0.000387419	0.00633182	ENSDARG00000061688.9	arvcfb
	BSP_13495	1.42757	0.000388672	0.00634786	ENSDARG00000104039.3	errfi1a
	BSP_17461	2.89428	0.000390357	0.00637091	-	-
	BSP_08868	1.67225	0.000392818	0.00640659	ENSDARG00000111148.1	zgc:198371
	BSP_03759	1.70482	0.00039408	0.00642267	ENSDARG00000104563.2	kcnk9
	BSP_08947	1.42281	0.00039494	0.0064322	ENSDARG00000086931.3	CABZ01029822.1
	BSP_18226	-1.41835	0.000397703	0.00647266	ENSDARG00000115425.1	CABZ01038524.1
	BSP_18456	-1.60099	0.000400923	0.00652052	ENSDARG00000076509.5	polr2d
	BSP_07362	-1.2265	0.000402131	0.00653562	ENSDARG00000098280.2	rbm5
	BSP_05100	4.69275	0.000403756	0.00655746	-	-
	BSP_00004	1.48579	0.000404181	0.00655978	ENSDARG00000104179.2	rab11fip5a
	BSP_09964	2.14503	0.000405267	0.00657283	-	-
	BSP_07917	1.38753	0.000408535	0.00661809	ENSDARG00000010641.11	slc20a1b
	BSP_10257	-1.23524	0.000408626	0.00661809	ENSDARG00000028367.7	sult2st3
	BSP_17165	2.23607	0.00040908	0.00662084	ENSDARG00000113678.1	BX511082.1
	BSP_17939	1.39797	0.000410648	0.00664161	ENSDARG00000101759.2	homer1b
	BSP_01103	2.78464	0.000410955	0.00664197	-	-
	BSP_04319	-1.24889	0.000413615	0.00668033	ENSDARG00000035605.7	tchp
	BSP_06921	1.38654	0.000418379	0.00675259	ENSDARG00000104635.2	mhc2b
	BSP_05902	1.40656	0.000420351	0.00677314	-	-
	BSP_18679	1.6001	0.00042051	0.00677314	ENSDARG00000091734.4	traf3ip2l
	BSP_22362	1.61994	0.000420579	0.00677314	ENSDARG00000114732.1	zgc:66427
	BSP_11177	-1.36112	0.000420815	0.00677314	ENSDARG00000044490.8	tlr9
	BSP_09950	1.60362	0.000421323	0.00677663	ENSDARG00000113465.1	mpzl2b
	BSP_14303	1.3784	0.000422067	0.00677933	ENSDARG00000062799.8	baiap2a
	BSP_00258	-1.29295	0.000422072	0.00677933	ENSDARG00000059806.5	sacm1lb
	BSP_19101	1.40862	0.000424221	0.00680916	ENSDARG00000114005.1	szrd1
	BSP_08374	1.88721	0.000424988	0.00681676	ENSDARG00000012450.11	vmp1
	BSP_12310	1.67676	0.000426207	0.00683162	ENSDARG00000071823.8	adarb2
	BSP_04286	1.40814	0.000427958	0.00685497	ENSDARG00000113197.1	slc25a14
	BSP_03038	-1.63604	0.000429051	0.00686777	-	-
	BSP_12430	1.38825	0.000430979	0.00689212	ENSDARG00000100499.2	cpeb4b
	BSP_19333	2.21132	0.000431164	0.00689212	ENSDARG00000029472.11	afdna
	BSP_15147	1.43136	0.000433101	0.00691833	ENSDARG00000100409.2	camlg
	BSP_21046	1.37762	0.000433525	0.00692036	ENSDARG00000009594.11	nr1d2b
	BSP_13421	1.42468	0.000433852	0.00692084	ENSDARG00000099177.2	dok1b
	BSP_17484	1.75243	0.00043489	0.00693265	ENSDARG00000021539.10	ephb2b
	BSP_07548	1.3702	0.000435556	0.00693853	ENSDARG00000042837.3	atp1b3b
	BSP_01074	1.39358	0.000437778	0.006969	ENSDARG00000059048.6	mpzl1l
	BSP_02710	1.43401	0.000438067	0.006969	ENSDARG00000088258.2	CABZ01038494.1
	BSP_20182	1.37583	0.000439831	0.00699229	ENSDARG00000014420.10	elavl3
	BSP_00127	1.72	0.000441953	0.00702124	ENSDARG00000090481.3	trarg1a
	BSP_16222	-1.23673	0.000442946	0.00702963	ENSDARG00000090935.5	si:dkey-75b17.1
	BSP_11635	1.42171	0.000443085	0.00702963	ENSDARG00000043210.8	nfic
	BSP_12157	1.37751	0.000443961	0.00703834	ENSDARG00000022303.8	higd1a
	BSP_04451	1.4361	0.000444237	0.00703834	ENSDARG00000017338.13	kidins220b
	BSP_06017	1.37212	0.000446584	0.00707071	ENSDARG00000025855.6	camk2n1a
	BSP_10137	1.40867	0.000447192	0.00707553	ENSDARG00000036549.8	agpat3
	BSP_18363	1.97961	0.000448281	0.00708795	ENSDARG00000007480.10	rpe65a
	BSP_03092	1.60159	0.000449694	0.00710547	ENSDARG00000036863.7	MYO1D
	BSP_01920	2.41461	0.000450372	0.00711137	-	-
	BSP_04282	1.40316	0.000452348	0.00713773	ENSDARG00000039335.6	st6gal2a
	BSP_12075	1.82977	0.000453366	0.00714464	ENSDARG00000110546.1	CR524483.2
	BSP_11856	-2.79133	0.000453399	0.00714464	ENSDARG00000114641.1	crygm7
	BSP_15307	-1.22339	0.000454344	0.00715468	ENSDARG00000113991.1	setd6
	BSP_15266	1.48651	0.000455227	0.00716123	ENSDARG00000093381.4	tgm2l
	BSP_01741	1.44027	0.000455374	0.00716123	ENSDARG00000100835.2	RGS13
	BSP_16998	2.20956	0.000457251	0.00718591	ENSDARG00000091521.4	MAP3K11
	BSP_16425	1.39913	0.000458119	0.00719469	ENSDARG00000027744.8	gadd45ba
	BSP_13288	1.37491	0.000459455	0.00721081	ENSDARG00000039966.7	prom1a
	BSP_21693	1.57585	0.00046003	0.00721497	ENSDARG00000101695.2	si:dkey-26m3.3
	BSP_00978	1.61902	0.000462801	0.00725109	ENSDARG00000103042.2	ddah1
	BSP_02699	1.42994	0.000463255	0.00725109	ENSDARG00000001781.11	tspan11
	BSP_15522	1.67936	0.000463266	0.00725109	ENSDARG00000016934.12	ttyh2
	BSP_22893	1.48575	0.000468543	0.00732877	ENSDARG00000055459.7	dlgap3
	BSP_02108	-1.21645	0.000469373	0.00733682	ENSDARG00000102859.2	CABZ01092170.1
	BSP_16286	1.43619	0.000472395	0.00737912	ENSDARG00000112736.1	pip4p1a
	BSP_00490	1.3628	0.000474554	0.00740788	ENSDARG00000070734.6	dyrk4
	BSP_19795	1.3984	0.000477432	0.00744781	ENSDARG00000013414.9	lin7a
	BSP_14883	1.37268	0.000478293	0.00745625	ENSDARG00000059680.5	fscn1a
	BSP_07685	1.37413	0.000480495	0.00748557	ENSDARG00000062401.6	znf319b
	BSP_15249	1.59013	0.000481684	0.00749908	ENSDARG00000070522.7	cacna1i
	BSP_23585	-1.21398	0.000484407	0.00753529	-	-
	BSP_23858	1.56287	0.000484656	0.00753529	ENSDARG00000024785.10	ctnna2
	BSP_11128	1.63064	0.000487157	0.00756911	ENSDARG00000076943.5	lhfpl4b
	BSP_09710	-1.23207	0.000488086	0.00757443	ENSDARG00000103551.2	rnf213b
	BSP_00602	1.4428	0.000488148	0.00757443	ENSDARG00000103716.2	si:busm1-194e12.11
	BSP_06207	3.01642	0.00049104	0.00761242	ENSDARG00000112060.1	lmod2a
	BSP_15781	1.36833	0.00049149	0.00761242	ENSDARG00000026871.10	uchl1
	BSP_12665	1.49888	0.000491577	0.00761242	ENSDARG00000107858.2	CABZ01073424.1
	BSP_05319	1.78499	0.000492294	0.00761846	ENSDARG00000023062.8	cyr61
	BSP_00102	1.37536	0.000492692	0.00761956	ENSDARG00000104981.2	SLC45A4
	BSP_09750	3.52483	0.000494507	0.00763749	-	-
	BSP_20671	3.49284	0.000494507	0.00763749	-	-
	BSP_08671	1.49365	0.000497042	0.00767156	ENSDARG00000101866.3	asic1b
	BSP_05640	1.37415	0.000498184	0.0076841	ENSDARG00000044902.8	atp2b2
	BSP_24118	2.41936	0.000499317	0.00769649	ENSDARG00000074782.4	adgrg3
	BSP_17468	1.37369	0.000499668	0.0076968	ENSDARG00000042904.7	foxo3b
	BSP_19082	-1.75162	0.000501847	0.00772527	ENSDARG00000089383.3	il1fma
	BSP_12074	1.3646	0.000504885	0.0077669	ENSDARG00000013926.13	slc16a9a
	BSP_16411	1.36638	0.00050603	0.00777937	ENSDARG00000079912.5	rapgefl1
	BSP_07651	1.44292	0.000506539	0.00778206	ENSDARG00000070624.5	cacng7b
	BSP_13325	1.44435	0.000509153	0.00781707	ENSDARG00000103588.2	prrt2
	BSP_14701	-1.2476	0.000509943	0.00782405	-	-
	BSP_14547	1.43451	0.000510963	0.00783455	ENSDARG00000042826.5	egr2b
	BSP_07507	1.35868	0.000511453	0.00783689	ENSDARG00000011703.12	clocka
	BSP_21453	1.40845	0.000517821	0.00792926	ENSDARG00000105301.2	sox8a
	BSP_04083	1.52272	0.00051979	0.00795419	ENSDARG00000008249.8	ptchd4
	BSP_13350	2.20684	0.000520724	0.00795803	ENSDARG00000110225.1	BX000446.1
	BSP_05392	2.10178	0.000520724	0.00795803	ENSDARG00000013460.9	wfikkn2a
	BSP_19358	1.34833	0.000523365	0.00799315	ENSDARG00000060853.8	nckap1
	BSP_20874	-1.49569	0.000524966	0.00801235	ENSDARG00000111765.1	hmx1
	BSP_18832	1.34873	0.000525627	0.00801493	ENSDARG00000067626.4	ywhag1
	BSP_11099	-1.26454	0.000525823	0.00801493	ENSDARG00000068122.6	CFAP77
	BSP_07818	1.37673	0.00052911	0.00805977	ENSDARG00000018602.10	rab5aa
	BSP_17098	1.6464	0.000532328	0.00810348	ENSDARG00000040777.4	inhbb
	BSP_05568	1.35082	0.000534539	0.00813183	ENSDARG00000038025.4	cbx7a
	BSP_14446	-1.45542	0.000536924	0.0081608	ENSDARG00000076163.5	col19a1
	BSP_08926	-1.48114	0.000537508	0.0081608	-	-
	BSP_03523	4.67048	0.000538544	0.0081608	ENSDARG00000090873.4	ccl34a.4
	BSP_23036	4.63866	0.000538544	0.0081608	ENSDARG00000028815.7	zgc:162945
	BSP_19978	4.52812	0.000538544	0.0081608	-	-
	BSP_20128	4.36977	0.000538544	0.0081608	-	-
	BSP_01659	-1.43277	0.000543337	0.00822807	ENSDARG00000100721.2	si:ch211-175l6.2
	BSP_19824	1.36458	0.000546549	0.00827134	ENSDARG00000062799.8	baiap2a
	BSP_11943	1.96758	0.000548357	0.00829278	-	-
	BSP_05668	1.36853	0.000548677	0.00829278	ENSDARG00000062146.7	larp4b
	BSP_00897	1.36055	0.000551708	0.00833319	ENSDARG00000005834.12	gatad2b
	BSP_00397	-1.19764	0.000552455	0.00833907	ENSDARG00000025108.8	magixa
	BSP_13765	1.3711	0.000554097	0.00835843	ENSDARG00000055678.8	akap12b
	BSP_06280	1.37951	0.000555868	0.00837973	ENSDARG00000076779.5	fam13b
	BSP_21433	2.06952	0.000556484	0.00838359	ENSDARG00000074036.5	ky
	BSP_00285	1.36401	0.000558099	0.0084025	ENSDARG00000063268.6	SLC35G1
	BSP_09235	1.44181	0.000558668	0.00840563	ENSDARG00000090297.3	ldlrad2
	BSP_23962	1.87364	0.000560491	0.00842762	-	-
	BSP_00915	1.34571	0.000564128	0.00847684	ENSDARG00000059773.8	SRCIN1
	BSP_07803	2.34683	0.000566641	0.00850911	-	-
	BSP_03637	-1.20185	0.000567727	0.00851993	ENSDARG00000098791.3	cdhr5b
	BSP_04769	-1.20518	0.000568721	0.00852588	ENSDARG00000055945.8	asph
	BSP_04093	1.44419	0.000568855	0.00852588	ENSDARG00000090086.3	rab11bb
	BSP_15965	1.36839	0.000570832	0.0085439	ENSDARG00000032482.9	si:dkey-40c11.2
	BSP_00263	1.47591	0.000570868	0.0085439	ENSDARG00000061121.7	adgrl3.1
	BSP_10350	1.43295	0.000571157	0.0085439	ENSDARG00000012892.11	ammecr1
	BSP_22776	2.2844	0.000573601	0.00856945	ENSDARG00000098788.2	pcdh2g17
	BSP_11939	1.94691	0.000573601	0.00856945	ENSDARG00000089790.4	efna5a
	BSP_04116	1.46209	0.000576364	0.00860521	ENSDARG00000042723.5	gfra2a
	BSP_03685	-1.19778	0.000578463	0.00863102	ENSDARG00000110896.1	plch2b
	BSP_14935	3.002	0.000579296	0.00863793	ENSDARG00000088842.5	KCNB2
	BSP_00332	1.35707	0.000580478	0.00864735	ENSDARG00000062510.9	bcl11ba
	BSP_03250	1.33671	0.00058067	0.00864735	ENSDARG00000032865.9	pacsin1a
	BSP_11464	1.75963	0.000582275	0.00866571	ENSDARG00000115700.1	pard6a
	BSP_11827	1.36907	0.000583173	0.00867354	ENSDARG00000076393.5	tmem65
	BSP_20913	1.37699	0.000586564	0.00871841	ENSDARG00000030786.12	mpi
	BSP_07513	1.69007	0.00058724	0.00872288	ENSDARG00000029609.6	macrod1
	BSP_11558	1.35902	0.000591303	0.00877477	ENSDARG00000113835.1	cyp1b1
	BSP_01940	1.39607	0.000591486	0.00877477	ENSDARG00000070504.6	trpc5a
	BSP_15244	1.42812	0.000595154	0.00882358	ENSDARG00000011672.12	sema3b
	BSP_22087	1.41168	0.000595766	0.00882704	ENSDARG00000103648.3	znf536
	BSP_19439	1.79672	0.000599581	0.0088758	ENSDARG00000092070.5	si:ch211-15j1.3
	BSP_06520	-1.30684	0.000599819	0.0088758	-	-
	BSP_15234	1.39081	0.000600836	0.0088852	ENSDARG00000018896.10	mmp24
	BSP_07395	1.35697	0.000602614	0.00890585	ENSDARG00000028699.5	crkl
	BSP_19089	-3.1225	0.000603111	0.00890755	-	-
	BSP_06009	1.38123	0.000604661	0.00892477	ENSDARG00000112697.1	b4galt3
	BSP_11237	1.35014	0.000605748	0.00893517	ENSDARG00000110893.1	laptm4b
	BSP_20602	2.41414	0.000607407	0.00895043	-	-
	BSP_17770	1.4	0.000607551	0.00895043	ENSDARG00000018065.12	ntm
	BSP_02961	1.47221	0.000608981	0.00896583	ENSDARG00000115501.1	shisa6
	BSP_15945	1.42791	0.000610327	0.00897997	ENSDARG00000115198.1	atxn1a
	BSP_07699	1.76108	0.000611107	0.00898578	ENSDARG00000079161.5	bsnb
	BSP_02273	1.33413	0.000616072	0.00905307	ENSDARG00000075191.5	oacyl
	BSP_04112	1.44348	0.000616627	0.00905552	ENSDARG00000043661.7	cadpsa
	BSP_01207	1.5329	0.000620477	0.00910256	ENSDARG00000113477.1	CR848035.1
	BSP_11002	1.42284	0.000620611	0.00910256	ENSDARG00000096382.3	neu3.1
	BSP_20676	-1.19255	0.000621024	0.00910289	ENSDARG00000021209.12	kctd9a
	BSP_14084	1.42021	0.00062161	0.00910575	ENSDARG00000060534.7	sgpp1
	BSP_19619	2.00071	0.000623987	0.00912909	ENSDARG00000070522.7	cacna1i
	BSP_08853	1.90509	0.000623987	0.00912909	ENSDARG00000043242.5	si:dkey-222f2.1
	BSP_16122	1.40995	0.000628229	0.00918538	ENSDARG00000011600.12	epha4b
	BSP_14623	1.34664	0.00062976	0.00920012	ENSDARG00000098312.2	scarb2a
	BSP_08094	-1.20624	0.000630026	0.00920012	ENSDARG00000024276.9	pcbp4
	BSP_04661	-1.23266	0.000631435	0.00921492	ENSDARG00000040474.4	snx10b
	BSP_19232	1.35166	0.000633245	0.00923555	ENSDARG00000099195.2	ier2a
	BSP_16667	1.76843	0.000638513	0.00930655	ENSDARG00000076546.6	trhra
	BSP_09514	1.59008	0.000641729	0.00934758	ENSDARG00000109290.1	lyz
	BSP_12306	2.04809	0.00064249	0.00935062	ENSDARG00000015576.5	itprip
	BSP_18374	1.43566	0.00064274	0.00935062	ENSDARG00000012968.8	rhoub
	BSP_16521	1.38017	0.000645369	0.00938302	ENSDARG00000116233.1	si:dkey-19b23.15
	BSP_16835	1.3342	0.000645869	0.00938443	ENSDARG00000009493.10	MAP3K13
	BSP_01340	1.49506	0.000649911	0.00943727	ENSDARG00000099730.3	pkma
	BSP_09766	1.71904	0.000651877	0.00945993	ENSDARG00000069500.4	hs6st3b
	BSP_02052	1.38368	0.000653307	0.00947478	ENSDARG00000017220.11	otud7b
	BSP_05454	1.51678	0.000655646	0.00950279	ENSDARG00000015536.11	sox6
	BSP_08033	1.38764	0.000660441	0.00956634	ENSDARG00000061248.6	xylt1
	BSP_10065	2.01903	0.000660877	0.00956671	ENSDARG00000101795.2	CABZ01033394.1
	BSP_09311	1.45403	0.000661307	0.00956693	ENSDARG00000115203.1	igsf3
	BSP_00491	1.41174	0.000661713	0.00956693	ENSDARG00000100055.2	tox2
	BSP_19880	1.41941	0.00066261	0.00957396	ENSDARG00000099979.3	tgfbr3
	BSP_08592	1.40046	0.000663642	0.00958292	ENSDARG00000100869.2	adcy9
	BSP_19519	1.57126	0.000665621	0.00960555	ENSDARG00000098788.2	pcdh2g17
	BSP_05607	-1.32038	0.000669591	0.00965686	ENSDARG00000076867.5	mrtfbb
	BSP_11365	1.42308	0.000671316	0.00967575	ENSDARG00000070787.7	jupa
	BSP_10474	-3.05478	0.00067298	0.00969374	ENSDARG00000016460.6	fut9a
	BSP_14422	1.52454	0.000675168	0.00971325	ENSDARG00000075158.5	igdcc3
	BSP_01913	1.45956	0.000675168	0.00971325	ENSDARG00000062693.8	nrxn3b
	BSP_12664	2.07925	0.000676527	0.00972679	ENSDARG00000040123.11	zfpm2a
	BSP_09902	1.49793	0.000680444	0.00977347	ENSDARG00000069640.7	vegfc
	BSP_23781	1.96491	0.000680612	0.00977347	ENSDARG00000116065.1	CR848040.3
	BSP_13200	2.406	0.000687347	0.00985804	ENSDARG00000037116.6	cxcl12a
	BSP_08080	1.95695	0.000687347	0.00985804	ENSDARG00000093572.2	lamc3
	BSP_07481	-1.17714	0.00068816	0.0098635	ENSDARG00000020467.12	safb
	BSP_22317	2.18343	0.000688575	0.0098635	ENSDARG00000011693.6	ttc36
	BSP_00259	1.33793	0.000693993	0.00993502	ENSDARG00000114539.1	dynll2a
	BSP_14607	1.40341	0.000695001	0.00994334	ENSDARG00000043581.4	gadd45aa
	BSP_08074	1.64435	0.000695518	0.00994462	ENSDARG00000112775.1	kcnb1
	BSP_14927	-1.17573	0.000700961	0.0100118	ENSDARG00000061490.8	u2surp
	BSP_01261	1.70341	0.000701237	0.0100118	ENSDARG00000030758.7	guca1c
	BSP_01630	1.90978	0.000701503	0.0100118	ENSDARG00000098790.2	sowahca
	BSP_10724	1.53323	0.000702767	0.010018	ENSDARG00000077996.5	cdh24b
	BSP_10737	1.44671	0.000702797	0.010018	ENSDARG00000115431.1	gjd1a
	BSP_16229	1.31945	0.000705012	0.0100319	ENSDARG00000041150.9	slc17a6b
	BSP_11830	2.44288	0.000705062	0.0100319	-	-
	BSP_18227	2.00264	0.000705062	0.0100319	ENSDARG00000016551.11	iqsec1b
	BSP_20414	1.36487	0.000708324	0.0100721	ENSDARG00000116556.1	im:7142702
	BSP_07862	1.32376	0.000714677	0.0101563	ENSDARG00000045301.6	st8sia3
	BSP_21927	1.35534	0.000715677	0.0101643	ENSDARG00000000730.14	slc6a22.1
	BSP_23112	1.3593	0.000716172	0.0101651	ENSDARG00000110375.1	cpda
	BSP_18230	1.48847	0.000718602	0.0101847	ENSDARG00000002231.9	plpp2a
	BSP_05085	-1.22312	0.000720214	0.0101847	ENSDARG00000113568.1	scn4aa
	BSP_00241	4.59788	0.000720854	0.0101847	ENSDARG00000113678.1	BX511082.1
	BSP_18481	4.58974	0.000720854	0.0101847	ENSDARG00000100538.2	si:dkeyp-88h4.2
	BSP_10997	4.56429	0.000720854	0.0101847	ENSDARG00000102934.2	noa1
	BSP_08439	4.46841	0.000720854	0.0101847	ENSDARG00000113678.1	BX511082.1
	BSP_20416	4.40969	0.000720854	0.0101847	ENSDARG00000069503.4	cldnh
	BSP_22139	-1.50347	0.000721049	0.0101847	ENSDARG00000114525.1	lim2.1
	BSP_10528	3.65987	0.000723491	0.0102007	-	-
	BSP_21003	3.5829	0.000723491	0.0102007	ENSDARG00000078308.5	spry2
	BSP_05531	2.95466	0.000723491	0.0102007	-	-
	BSP_17565	1.3231	0.000725152	0.0102179	ENSDARG00000087188.3	nfil3-6
	BSP_21103	-1.17616	0.000726036	0.0102242	ENSDARG00000017004.10	myo10
	BSP_05554	1.32768	0.000726632	0.0102264	ENSDARG00000112366.1	arf3b
	BSP_04219	1.41667	0.000732033	0.0102962	ENSDARG00000054890.5	rgra
	BSP_20955	-1.19467	0.000733439	0.0103011	ENSDARG00000032087.7	sgsh
	BSP_05186	1.59687	0.000733963	0.0103011	ENSDARG00000071823.8	adarb2
	BSP_23003	1.47142	0.00073425	0.0103011	ENSDARG00000087070.4	znf977
	BSP_06819	1.43865	0.00073561	0.0103011	ENSDARG00000008372.11	spred2b
	BSP_17096	1.88306	0.000735875	0.0103011	ENSDARG00000021833.7	ahr2
	BSP_04796	1.60011	0.000735941	0.0103011	ENSDARG00000089790.4	efna5a
	BSP_00292	1.56233	0.000735978	0.0103011	ENSDARG00000056795.6	serpine1
	BSP_19050	1.33055	0.000736195	0.0103011	ENSDARG00000102503.2	slc9a3r1b
	BSP_11389	-1.37122	0.000736363	0.0103011	ENSDARG00000097726.2	si:ch211-149e23.4
	BSP_17619	1.33722	0.000739153	0.0103303	ENSDARG00000110465.1	fkbp1ab
	BSP_23155	2.70887	0.000739779	0.0103303	ENSDARG00000114158.1	CR385053.3
	BSP_23071	2.26701	0.000739779	0.0103303	ENSDARG00000024030.9	angptl2a
	BSP_21926	-1.17176	0.0007414	0.0103467	ENSDARG00000074759.5	ccar1
	BSP_19118	-1.17135	0.000742246	0.0103524	ENSDARG00000024771.8	slc24a5
	BSP_01453	1.3163	0.000747149	0.0104145	ENSDARG00000075830.5	syt3
	BSP_23046	1.41668	0.00074837	0.0104253	ENSDARG00000103747.2	cav1
	BSP_09349	-1.18201	0.000751849	0.0104675	ENSDARG00000061379.5	cmya5
	BSP_14125	1.32291	0.000755102	0.0105012	ENSDARG00000104225.2	ndel1b
	BSP_17688	1.46526	0.000755172	0.0105012	ENSDARG00000037895.6	ramp2
	BSP_14388	1.34239	0.000760138	0.010564	ENSDARG00000053425.7	serinc2l
	BSP_04925	-1.17856	0.000761163	0.0105707	ENSDARG00000102777.3	thbs4a
	BSP_07841	-2.5554	0.000761838	0.0105707	-	-
	BSP_14908	1.36638	0.000761984	0.0105707	ENSDARG00000114083.1	manf
	BSP_18851	1.30689	0.000763271	0.0105823	ENSDARG00000104559.2	tmem63ba
	BSP_15358	-1.50049	0.000764725	0.0105929	ENSDARG00000045516.8	itih2
	BSP_23966	-1.48392	0.000764944	0.0105929	-	-
	BSP_10009	1.36488	0.000765652	0.0105959	ENSDARG00000077092.5	elk4
	BSP_12386	-1.17847	0.00076607	0.0105959	ENSDARG00000091326.3	cep120
	BSP_22635	2.67015	0.000769661	0.0106392	-	-
	BSP_08232	-1.18412	0.000773048	0.0106797	ENSDARG00000031359.8	cmpk2
	BSP_13366	1.37485	0.000775433	0.0107063	ENSDARG00000115544.1	fzd7a
	BSP_19365	1.5684	0.000775904	0.0107065	ENSDARG00000021305.12	slc30a2
	BSP_21216	1.3594	0.000779102	0.0107442	ENSDARG00000115887.1	CABZ01021532.1
	BSP_10234	1.52943	0.000787062	0.0108476	ENSDARG00000039093.8	got1
	BSP_05460	1.36645	0.000793151	0.0109251	ENSDARG00000041911.6	si:ch211-245h14.1
	BSP_22108	-1.17742	0.000794859	0.0109421	ENSDARG00000004296.8	ambp
	BSP_01754	1.33523	0.000797288	0.0109691	ENSDARG00000069598.7	chrm5b
	BSP_14945	2.48593	0.000802577	0.0110353	ENSDARG00000077813.5	si:dkey-34f9.3
	BSP_21066	2.15277	0.000804365	0.0110469	ENSDARG00000058702.5	vax2
	BSP_01221	-1.21905	0.000804368	0.0110469	ENSDARG00000071671.5	nudt22
	BSP_17347	3.32503	0.000808147	0.0110895	-	-
	BSP_08746	1.38617	0.000808418	0.0110895	ENSDARG00000099164.2	nacc1a
	BSP_08515	1.32395	0.00080977	0.0110984	ENSDARG00000052139.8	notch3
	BSP_22669	3.39719	0.000810974	0.0110984	ENSDARG00000116996.1	zgc:162945
	BSP_04330	3.30384	0.000810974	0.0110984	ENSDARG00000114583.1	BX890543.1
	BSP_14283	3.22385	0.000810974	0.0110984	ENSDARG00000076449.5	kbtbd13
	BSP_08985	1.44356	0.000813734	0.0111296	ENSDARG00000062799.8	baiap2a
	BSP_17841	1.35763	0.000816803	0.0111651	ENSDARG00000075542.6	zfhx4
	BSP_07914	1.64119	0.00081848	0.0111814	ENSDARG00000107408.2	TCF4
	BSP_00185	1.4204	0.000824427	0.0112561	ENSDARG00000008434.10	bcl2l1
	BSP_21777	1.64413	0.000825983	0.0112707	ENSDARG00000078335.5	amot
	BSP_18246	1.32644	0.00083485	0.011385	ENSDARG00000098788.2	pcdh2g17
	BSP_11325	-1.1777	0.000836644	0.0114028	ENSDARG00000057949.6	slc43a3b
	BSP_16363	1.51601	0.000837961	0.0114141	ENSDARG00000103713.3	cd248a
	BSP_20288	-1.17028	0.000839503	0.0114277	-	-
	BSP_02425	1.29603	0.000839939	0.0114277	ENSDARG00000078125.5	rusc1
	BSP_06232	1.29991	0.000841205	0.0114317	ENSDARG00000059775.7	slc32a1
	BSP_22490	1.36431	0.000841213	0.0114317	ENSDARG00000090768.5	zp3.2
	BSP_16408	1.33837	0.000843067	0.0114446	ENSDARG00000099197.3	actc1b
	BSP_11263	2.64581	0.000843795	0.0114446	ENSDARG00000077710.3	nlgn1
	BSP_20243	1.79079	0.000843795	0.0114446	-	-
	BSP_19207	1.53361	0.000844132	0.0114446	ENSDARG00000002656.12	stxbp5a
	BSP_04363	1.3463	0.000847988	0.0114902	ENSDARG00000013681.11	si:dkey-42i9.6
	BSP_19877	2.29207	0.000849917	0.011503	ENSDARG00000079840.6	kcnma1a
	BSP_04395	1.88007	0.000849917	0.011503	ENSDARG00000005479.13	tenm3
	BSP_19481	1.32218	0.000850514	0.0115044	ENSDARG00000020758.10	tmem178
	BSP_20327	1.45011	0.000853361	0.0115362	ENSDARG00000058656.6	desma
	BSP_01628	1.30061	0.000860118	0.0116208	ENSDARG00000040926.8	nr2f2
	BSP_20971	1.94454	0.000860801	0.0116233	ENSDARG00000036855.6	plagx
	BSP_05835	1.37689	0.000863959	0.0116592	ENSDARG00000061738.7	2019-03-02
	BSP_05688	1.69703	0.000865754	0.0116704	ENSDARG00000069981.6	cspg5a
	BSP_08334	1.40597	0.00086579	0.0116704	ENSDARG00000052818.3	smcr8a
	BSP_04302	1.3025	0.000866974	0.0116796	ENSDARG00000109782.1	dpysl2b
	BSP_15732	2.03137	0.000869276	0.0117038	ENSDARG00000113678.1	BX511082.1
	BSP_17401	1.32239	0.000871105	0.0117217	-	-
	BSP_19743	-1.17541	0.000873064	0.0117413	ENSDARG00000053201.7	zgc:172323
	BSP_19193	1.63651	0.000875773	0.0117704	ENSDARG00000074661.3	gper1
	BSP_14057	1.35218	0.000876237	0.0117704	ENSDARG00000036427.9	slc3a2a
	BSP_20301	1.28888	0.000877047	0.0117745	ENSDARG00000055455.6	gpm6aa
	BSP_02619	1.34431	0.000878246	0.0117838	ENSDARG00000030621.8	th
	BSP_07515	1.68155	0.000881686	0.0118231	ENSDARG00000087844.3	plekhn1
	BSP_04317	1.28796	0.000882716	0.0118301	ENSDARG00000055543.8	appb
	BSP_11562	1.36608	0.00088451	0.0118473	ENSDARG00000019312.6	rab39ba
	BSP_05202	1.32485	0.000886387	0.0118557	ENSDARG00000061908.6	mfsd12a
	BSP_03532	1.70967	0.000886595	0.0118557	ENSDARG00000098105.3	tmem106c
	BSP_06317	1.74783	0.000886659	0.0118557	ENSDARG00000102701.2	eva1ba
	BSP_02734	1.4248	0.000897488	0.0119936	ENSDARG00000000069.7	dap
	BSP_02366	1.3227	0.00090086	0.0120273	ENSDARG00000009870.11	mapk8b
	BSP_12554	1.36999	0.000901147	0.0120273	ENSDARG00000073765.4	gna13a
	BSP_13349	2.91355	0.000901558	0.0120273	-	-
	BSP_21752	-1.15336	0.000902582	0.0120341	ENSDARG00000045092.8	cdk5rap3
	BSP_14302	1.29872	0.000904808	0.0120486	ENSDARG00000109813.1	rab7a
	BSP_11619	1.29953	0.000904959	0.0120486	ENSDARG00000017665.9	snrkb
	BSP_06841	1.33176	0.000905223	0.0120486	ENSDARG00000017929.11	ncoa2
	BSP_18425	1.36075	0.000907222	0.0120683	ENSDARG00000029072.7	klf6a
	BSP_20727	1.68202	0.000909843	0.0120963	ENSDARG00000108781.2	C14orf132
	BSP_23964	1.64335	0.000911044	0.0121054	-	-
	BSP_09454	1.29326	0.000912792	0.0121217	ENSDARG00000056642.7	hdac9b
	BSP_16971	-1.17421	0.000918201	0.0121866	ENSDARG00000075970.4	BX324188.1
	BSP_16449	1.29926	0.000919511	0.012197	ENSDARG00000098215.2	BICD2
	BSP_01078	1.47551	0.000922093	0.0122243	ENSDARG00000104097.2	tmem222b
	BSP_09641	1.28501	0.000929398	0.0123141	ENSDARG00000054320.8	ap2a1
	BSP_08980	1.28486	0.000930089	0.0123163	ENSDARG00000011065.12	camk2b1
	BSP_04525	-1.30312	0.000932979	0.0123409	ENSDARG00000105614.2	si:ch211-212k18.13
	BSP_02231	1.29409	0.000933009	0.0123409	ENSDARG00000103505.2	fbxl3a
	BSP_20669	1.92699	0.000934651	0.0123556	ENSDARG00000007723.6	efnb1
	BSP_08593	1.39266	0.000941803	0.0124431	ENSDARG00000079323.4	rgmb
	BSP_01544	1.31137	0.000947403	0.0124946	ENSDARG00000006192.10	gatad2ab
	BSP_06096	-1.16258	0.00094749	0.0124946	ENSDARG00000100482.3	pmt
	BSP_00424	1.99515	0.000947842	0.0124946	ENSDARG00000060085.6	kcnq3
	BSP_06170	1.80456	0.000947842	0.0124946	ENSDARG00000059738.8	ptprsa
	BSP_22361	1.66577	0.000951205	0.0125318	ENSDARG00000019579.12	ldb2a
	BSP_02198	1.66374	0.000954347	0.0125661	ENSDARG00000094112.3	slc22a21
	BSP_09257	1.28903	0.000957073	0.0125949	ENSDARG00000079934.3	zgc:162200
	BSP_07543	1.31548	0.000963099	0.012667	ENSDARG00000053569.5	sox3
	BSP_12978	1.31782	0.000963871	0.01267	ENSDARG00000026369.8	dbi
	BSP_12575	-1.15296	0.000965733	0.0126874	ENSDARG00000079110.5	cluap1
	BSP_07452	1.79187	0.00096639	0.0126888	ENSDARG00000078868.5	tmem74b
	BSP_07190	4.53858	0.000968354	0.0126918	-	-
	BSP_13587	4.51386	0.000968354	0.0126918	-	-
	BSP_07494	4.29851	0.000968354	0.0126918	-	-
	BSP_01162	1.31049	0.000968796	0.0126918	ENSDARG00000071506.5	mgat5
	BSP_17862	1.32543	0.000970356	0.0127051	ENSDARG00000116032.1	adra1bb
	BSP_00432	-1.42616	0.000973904	0.0127444	ENSDARG00000112240.1	lta4h
	BSP_14020	1.32546	0.000974554	0.0127458	ENSDARG00000027777.10	tnfaip3
	BSP_00825	-1.2385	0.000979528	0.0128036	ENSDARG00000019907.7	dscc1
	BSP_11075	1.32346	0.000981973	0.0128284	ENSDARG00000074372.4	elfn1b
	BSP_23928	-1.28172	0.000983355	0.0128393	ENSDARG00000004598.4	or102-2
	BSP_16848	-1.243	0.000988382	0.0128977	ENSDARG00000071001.7	nuggc.1
	BSP_09358	1.60914	0.000990523	0.0129184	ENSDARG00000104795.2	cxcl8a
	BSP_12042	1.58985	0.000999251	0.0130249	ENSDARG00000094377.2	samd10b
	BSP_04776	1.27689	0.000999869	0.0130253	ENSDARG00000023190.10	kpna4
	BSP_14880	1.33908	0.0010004	0.0130253	ENSDARG00000056639.7	carmil2
	BSP_00724	1.28164	0.00100549	0.0130843	ENSDARG00000025206.10	syt2a
	BSP_09938	1.36948	0.00100784	0.0131075	ENSDARG00000003519.10	aprt
	BSP_20250	1.74481	0.00101462	0.0131795	ENSDARG00000006849.12	asic2
	BSP_16060	1.43192	0.00101495	0.0131795	ENSDARG00000110874.1	CR847537.1
	BSP_18722	1.36683	0.00101559	0.0131795	ENSDARG00000035571.8	abhd17b
	BSP_17730	1.31671	0.00101564	0.0131795	ENSDARG00000098583.2	wbp1
	BSP_08935	-1.31663	0.00101675	0.0131859	-	-
	BSP_15818	-1.20208	0.00101726	0.0131859	ENSDARG00000025608.10	casp6l1
	BSP_06536	1.32127	0.00101901	0.0132012	ENSDARG00000074017.4	usp31
	BSP_11141	-1.15012	0.00102216	0.0132289	ENSDARG00000078571.6	wdr6
	BSP_16846	1.59266	0.00102241	0.0132289	ENSDARG00000052059.6	PAQR9
	BSP_14086	1.35453	0.00102284	0.0132289	ENSDARG00000060522.5	rfk
	BSP_04573	-1.15721	0.00102361	0.0132314	ENSDARG00000041869.7	tnfrsf19
	BSP_00254	1.43198	0.00102723	0.0132697	ENSDARG00000088290.4	foxj1b
	BSP_18769	1.96566	0.00102771	0.0132697	ENSDARG00000093235.3	TST
	BSP_16839	1.34153	0.00102856	0.0132734	ENSDARG00000069807.7	zdhhc18a
	BSP_14933	1.35639	0.00103432	0.0133349	ENSDARG00000038424.9	c4b
	BSP_23295	3.20816	0.00103489	0.0133349	ENSDARG00000115143.1	CABZ01074470.1
	BSP_07505	1.30827	0.00103505	0.0133349	ENSDARG00000087745.3	lrrc38b
	BSP_02481	1.62982	0.00104154	0.0134095	ENSDARG00000055900.6	zswim5
	BSP_08826	3.32406	0.00104199	0.0134095	-	-
	BSP_08082	-1.2274	0.00104262	0.0134102	-	-
	BSP_20877	1.27545	0.00104386	0.0134188	ENSDARG00000093978.3	zgc:77486
	BSP_07208	1.29783	0.00104452	0.0134198	ENSDARG00000110499.1	rbm15
	BSP_01124	1.8416	0.00104513	0.0134203	ENSDARG00000062573.8	znrf3
	BSP_21572	1.60025	0.00104774	0.0134464	ENSDARG00000099424.2	lcat
	BSP_16621	1.32396	0.00104893	0.0134543	ENSDARG00000063684.4	ppm1h
	BSP_23209	1.84791	0.00105206	0.013487	ENSDARG00000101081.3	ptprub
	BSP_01146	-1.94739	0.00105374	0.0135011	-	-
	BSP_07118	-1.14068	0.0010592	0.0135585	ENSDARG00000003517.6	impa1
	BSP_02952	1.34422	0.00105939	0.0135585	ENSDARG00000099359.2	CR855320.1
	BSP_02143	1.34935	0.00106029	0.0135626	ENSDARG00000112713.1	pou3f2b
	BSP_06894	-1.14508	0.00106343	0.0135954	ENSDARG00000051955.9	brms1
	BSP_16403	1.43401	0.0010657	0.0136169	-	-
	BSP_19287	1.57855	0.00107004	0.0136649	ENSDARG00000034181.9	esr2b
	BSP_12557	1.27128	0.00107173	0.013679	ENSDARG00000115159.1	sdcbp2
	BSP_12738	-1.13691	0.00107449	0.0137052	ENSDARG00000074575.7	ppp1r9alb
	BSP_14463	2.29617	0.00107496	0.0137052	ENSDARG00000073781.5	ALOXE3
	BSP_11882	1.38481	0.00108427	0.0138128	ENSDARG00000003375.10	gng12a
	BSP_03873	-1.15784	0.00108459	0.0138128	ENSDARG00000104047.2	si:ch211-262i1.3
	BSP_19597	1.43492	0.00109082	0.0138792	ENSDARG00000104082.2	trps1
	BSP_14812	1.42999	0.00109111	0.0138792	ENSDARG00000076978.4	pmchl
	BSP_06988	1.48769	0.00109159	0.0138792	ENSDARG00000079105.5	mhc2dab
	BSP_10026	-1.1409	0.0010923	0.0138806	ENSDARG00000102199.3	SIKE1
	BSP_20741	1.26399	0.00109394	0.0138939	ENSDARG00000056929.7	kdm6bb
	BSP_17363	1.29515	0.00109645	0.0139182	ENSDARG00000069608.5	palm2
	BSP_09203	1.372	0.00109928	0.0139465	ENSDARG00000089800.3	prr7
	BSP_02219	2.63374	0.00110127	0.0139566	ENSDARG00000056922.7	ltbp1
	BSP_13192	2.278	0.00110127	0.0139566	-	-
	BSP_15882	1.64674	0.00110265	0.0139664	ENSDARG00000059616.5	hs3st2
	BSP_13926	1.30893	0.0011044	0.0139783	ENSDARG00000098075.2	sh3bgrl3
	BSP_04037	-1.18606	0.00110478	0.0139783	ENSDARG00000099181.2	LO018568.1
	BSP_16306	-1.19757	0.00110786	0.0140097	ENSDARG00000112932.1	hells
	BSP_02919	-1.29886	0.00111308	0.0140652	ENSDARG00000101629.2	CABZ01079192.1
	BSP_06186	-1.15926	0.00111346	0.0140652	-	-
	BSP_13186	1.4208	0.00111413	0.014066	-	-
	BSP_01375	-1.13584	0.00111834	0.0141115	ENSDARG00000088805.3	nes
	BSP_22187	2.92371	0.00112521	0.0141905	-	-
	BSP_06123	-1.13073	0.00112663	0.0142007	ENSDARG00000077060.4	rbm6
	BSP_10409	1.34121	0.00112978	0.0142328	ENSDARG00000054253.7	sobpa
	BSP_13508	1.27119	0.00113302	0.0142658	ENSDARG00000092610.2	lamp1b
	BSP_09960	1.27774	0.00113414	0.0142723	ENSDARG00000030598.8	nampta
	BSP_10819	1.35329	0.001135	0.0142753	ENSDARG00000074905.4	camk1da
	BSP_06090	2.582	0.00113614	0.014282	ENSDARG00000098837.3	tgm5l
	BSP_17212	1.6025	0.00114327	0.0143639	ENSDARG00000099974.3	ldb3b
	BSP_22851	1.33611	0.0011449	0.0143767	ENSDARG00000062699.7	nkain4
	BSP_17397	1.33176	0.00114578	0.0143799	ENSDARG00000008867.10	rap1b
	BSP_14017	1.94211	0.00115293	0.0144541	ENSDARG00000087306.3	CABZ01038521.1
	BSP_02202	1.93457	0.00115293	0.0144541	ENSDARG00000075793.7	prex1
	BSP_01503	-1.14528	0.00116072	0.0145439	ENSDARG00000063089.7	ccm2l
	BSP_07801	1.28521	0.00116491	0.0145885	ENSDARG00000055162.7	zhx2a
	BSP_21171	-1.14433	0.00116671	0.0146015	ENSDARG00000029250.6	poli
	BSP_12425	1.67085	0.00116719	0.0146015	ENSDARG00000101997.2	si:dkey-191j3.2
	BSP_19975	1.28267	0.0011685	0.0146024	ENSDARG00000078075.6	zgc:101577
	BSP_00713	1.29341	0.00116852	0.0146024	ENSDARG00000113345.1	nfil3-5
	BSP_06276	1.29163	0.00116948	0.0146066	ENSDARG00000100349.2	prkacaa
	BSP_23228	1.67505	0.00117013	0.0146069	ENSDARG00000113678.1	BX511082.1
	BSP_11105	-1.1856	0.00117715	0.0146867	ENSDARG00000089885.4	slc16a12b
	BSP_16023	1.46915	0.00118163	0.0147346	ENSDARG00000010784.12	ppp1r12a
	BSP_22113	1.28688	0.00118361	0.0147511	ENSDARG00000044968.8	vcla
	BSP_00807	1.28734	0.0011845	0.0147511	ENSDARG00000103467.2	limk1a
	BSP_14926	-1.12581	0.00118485	0.0147511	-	-
	BSP_07348	1.54899	0.00118758	0.0147715	ENSDARG00000075121.4	hbegfa
	BSP_15576	1.26096	0.00118775	0.0147715	ENSDARG00000016868.11	rhobtb4
	BSP_02868	1.2964	0.00119364	0.0148368	ENSDARG00000056075.8	rca2.1
	BSP_09612	1.28211	0.00119563	0.0148536	ENSDARG00000112775.1	kcnb1
	BSP_19579	1.28428	0.00120057	0.014907	ENSDARG00000022995.7	clic4
	BSP_14997	1.25353	0.00120576	0.0149635	ENSDARG00000045945.5	syn2a
	BSP_10613	1.31785	0.0012072	0.0149734	ENSDARG00000004588.8	sox4a
	BSP_21511	1.26473	0.00120818	0.0149775	ENSDARG00000026875.9	fam57ba
	BSP_08379	1.73647	0.00120936	0.0149842	ENSDARG00000053449.6	pyya
	BSP_07107	1.37412	0.00122111	0.0151162	ENSDARG00000111259.1	GNG4
	BSP_08613	1.39437	0.00122131	0.0151162	ENSDARG00000088699.3	pdzd8
	BSP_00740	1.42188	0.0012258	0.0151637	ENSDARG00000069185.9	celsr1a
	BSP_10747	1.45484	0.00123161	0.0152086	ENSDARG00000104576.2	si:ch211-152c8.5
	BSP_08997	1.30404	0.00123177	0.0152086	ENSDARG00000053987.3	htr1b
	BSP_11483	-1.2234	0.00123265	0.0152086	ENSDARG00000102145.3	ccdc77
	BSP_22398	-2.40129	0.00123269	0.0152086	ENSDARG00000087227.3	oit3
	BSP_18232	-2.35029	0.00123269	0.0152086	ENSDARG00000095082.5	ITLN1
	BSP_07006	1.38191	0.00124218	0.0153067	ENSDARG00000060372.7	plxna2
	BSP_12473	3.13676	0.00124261	0.0153067	ENSDARG00000030364.8	angpt1
	BSP_23965	2.21012	0.00124261	0.0153067	-	-
	BSP_16679	1.24971	0.00124902	0.0153776	ENSDARG00000090170.4	rab11fip4a
	BSP_04963	-1.26622	0.00125315	0.0154202	ENSDARG00000116932.1	cyp2x9
	BSP_00593	1.36439	0.00125417	0.0154247	ENSDARG00000109292.1	tspan2a
	BSP_13594	1.42702	0.00125725	0.0154544	ENSDARG00000111203.1	igfbp5a
	BSP_11578	1.29455	0.00126034	0.0154842	ENSDARG00000116642.1	BX072573.1
	BSP_00197	1.31406	0.00126229	0.0155	ENSDARG00000042725.4	cebpb
	BSP_00468	1.25517	0.00126387	0.0155112	ENSDARG00000021975.8	ginm1
	BSP_21528	1.26573	0.00126493	0.0155161	ENSDARG00000004712.9	tbr1b
	BSP_16427	-1.41684	0.00126658	0.0155244	ENSDARG00000001993.9	myhb
	BSP_03049	-1.12598	0.00126738	0.0155244	ENSDARG00000078211.5	espnla
	BSP_11884	1.89484	0.00126761	0.0155244	ENSDARG00000039490.6	pitpnaa
	BSP_10979	1.28067	0.00127022	0.0155367	ENSDARG00000114515.1	ap1s2
	BSP_15833	1.33327	0.00127041	0.0155367	ENSDARG00000075393.5	spock2
	BSP_03326	1.27253	0.00127062	0.0155367	ENSDARG00000074906.7	znf831
	BSP_08620	-1.11987	0.00127582	0.0155922	ENSDARG00000005218.7	wrnip1
	BSP_06091	1.25041	0.00127951	0.015629	ENSDARG00000070810.6	ccka
	BSP_16366	1.33136	0.00128273	0.0156577	ENSDARG00000116327.1	arntl2
	BSP_11703	-1.11773	0.00128376	0.0156577	ENSDARG00000017762.11	srrt
	BSP_10179	1.38213	0.00128387	0.0156577	ENSDARG00000101637.2	ccnd1
	BSP_04633	1.26423	0.00128671	0.0156842	ENSDARG00000074287.5	sptlc2b
	BSP_09884	1.65986	0.00128822	0.0156943	ENSDARG00000101348.2	plppr5b
	BSP_21345	1.27357	0.00129108	0.0157209	ENSDARG00000109334.1	golph3
	BSP_10621	1.25626	0.00129531	0.0157642	ENSDARG00000042803.6	rab3c
	BSP_17786	1.49956	0.0012968	0.0157662	ENSDARG00000037498.7	gria3b
	BSP_22103	1.83814	0.00129682	0.0157662	ENSDARG00000058658.7	si:dkey-178e17.3
	BSP_10884	4.4137	0.00130564	0.0158485	-	-
	BSP_15512	4.38215	0.00130564	0.0158485	-	-
	BSP_17817	4.30622	0.00130564	0.0158485	ENSDARG00000018817.9	bdnf
	BSP_05328	-1.1336	0.00130754	0.0158634	ENSDARG00000114592.1	mocs2
	BSP_13490	2.10245	0.00130879	0.0158703	ENSDARG00000004748.11	zgc:100868
	BSP_07041	-1.16775	0.00131309	0.0159141	ENSDARG00000013528.11	mcm9
	BSP_04811	1.24659	0.00131448	0.0159228	ENSDARG00000111164.1	syn1
	BSP_13583	1.3383	0.00131518	0.0159229	ENSDARG00000058425.4	rab35b
	BSP_23411	1.40253	0.00132244	0.015997	ENSDARG00000098452.2	si:dkey-151g22.1
	BSP_11965	-1.22901	0.00132268	0.015997	ENSDARG00000031632.9	chst10
	BSP_18750	1.2564	0.00132817	0.0160551	ENSDARG00000026070.5	cd82b
	BSP_16170	1.30185	0.00132935	0.016061	ENSDARG00000098497.2	hrasa
	BSP_08417	1.48202	0.001336	0.0161331	ENSDARG00000027777.10	tnfaip3
	BSP_12840	2.55755	0.00133928	0.016156	ENSDARG00000052697.7	fam172a
	BSP_18442	2.53964	0.00133928	0.016156	ENSDARG00000113771.1	GRIK2
	BSP_23016	1.28068	0.0013414	0.0161692	ENSDARG00000088862.3	stxbp6
	BSP_11060	-1.16666	0.00134177	0.0161692	ENSDARG00000005789.11	enpp1
	BSP_02348	-1.12132	0.00134689	0.0162226	ENSDARG00000018553.11	ifih1
	BSP_13375	1.2665	0.00135172	0.0162723	ENSDARG00000062942.4	kcna1a
	BSP_02215	1.60421	0.00135325	0.0162823	ENSDARG00000010437.10	tent5c
	BSP_00805	1.26499	0.0013636	0.0163984	ENSDARG00000009958.9	cbl
	BSP_03758	1.52668	0.00136586	0.0164171	ENSDARG00000026611.8	socs3b
	BSP_12994	1.49052	0.00136784	0.0164324	ENSDARG00000112895.1	FO834857.1
	BSP_13538	1.25541	0.00137989	0.0165686	ENSDARG00000074526.4	zbtb16b
	BSP_23189	1.62432	0.00138094	0.0165723	ENSDARG00000027079.8	znf804a
	BSP_22512	1.35512	0.00138162	0.0165723	ENSDARG00000005522.11	galr1a
	BSP_11888	-1.69461	0.00138318	0.0165768	ENSDARG00000015829.10	mov10a
	BSP_05035	1.50607	0.00138402	0.0165768	ENSDARG00000052642.6	shisa9b
	BSP_09744	1.75999	0.00138413	0.0165768	ENSDARG00000005343.11	ccdc85al
	BSP_09533	1.41378	0.0013867	0.0165915	ENSDARG00000114609.1	badb
	BSP_04416	1.30434	0.00138678	0.0165915	ENSDARG00000036104.8	MYO1G
	BSP_09659	1.39921	0.00139145	0.0166389	ENSDARG00000114852.1	CR974456.1
	BSP_16935	1.43716	0.00139975	0.0167295	ENSDARG00000061165.6	slc6a4a
	BSP_08123	1.63696	0.00140199	0.0167453	ENSDARG00000077298.5	gas1a
	BSP_15254	1.54339	0.00140251	0.0167453	ENSDARG00000078026.4	zcchc24
	BSP_01493	3.49341	0.00140652	0.0167547	ENSDARG00000036671.8	tnni4b.2
	BSP_15027	2.87978	0.00140652	0.0167547	-	-
	BSP_08880	2.83364	0.00140652	0.0167547	-	-
	BSP_21465	2.58227	0.00140652	0.0167547	ENSDARG00000043997.6	cyp2x8
	BSP_05341	1.52997	0.00140689	0.0167547	ENSDARG00000056490.9	zgc:110158
	BSP_21329	1.23554	0.0014079	0.0167581	ENSDARG00000073883.7	clstn3
	BSP_11722	1.33066	0.00140988	0.0167731	ENSDARG00000040948.3	olig1
	BSP_17312	1.31775	0.00141832	0.016857	ENSDARG00000056101.7	kcnd3
	BSP_19610	-1.11126	0.00141837	0.016857	-	-
	BSP_00883	2.00455	0.00142209	0.0168926	ENSDARG00000088680.4	hhla2b.1
	BSP_15616	1.40311	0.00143153	0.0169961	ENSDARG00000058647.7	hck
	BSP_19494	1.74412	0.00143237	0.0169974	ENSDARG00000111131.1	si:dkey-178o16.4
	BSP_22471	1.26297	0.00143336	0.0170005	ENSDARG00000040565.7	ckmb
	BSP_08660	1.25398	0.00143461	0.0170066	ENSDARG00000002635.12	zgc:85722
	BSP_01417	1.28469	0.0014355	0.0170085	ENSDARG00000013830.11	osbpl2b
	BSP_14269	1.46131	0.00143766	0.0170199	ENSDARG00000042259.7	tgfbr1b
	BSP_01263	1.27242	0.00143792	0.0170199	ENSDARG00000113190.1	cxcl14
	BSP_15783	1.44382	0.00143977	0.0170331	ENSDARG00000069998.7	si:ch211-145b13.6
	BSP_19198	1.4009	0.00144245	0.0170526	ENSDARG00000070187.6	dyrk1b
	BSP_17431	2.60639	0.00144288	0.0170526	ENSDARG00000070567.6	cadpsb
	BSP_09403	1.86758	0.0014517	0.0171395	ENSDARG00000061804.7	si:ch211-194e15.5
	BSP_04055	1.82029	0.0014517	0.0171395	ENSDARG00000036548.5	s1pr2
	BSP_00777	1.38619	0.00145254	0.0171408	ENSDARG00000030364.8	angpt1
	BSP_04402	1.27161	0.00145614	0.0171744	ENSDARG00000112511.1	BX571879.2
	BSP_14617	1.2835	0.00146234	0.0172389	ENSDARG00000099532.2	ubl3a
	BSP_09865	1.27344	0.00146824	0.0172997	ENSDARG00000061357.8	chst6
	BSP_22822	1.8757	0.00147591	0.0173725	ENSDARG00000037122.9	TENM2
	BSP_02695	1.83518	0.00147591	0.0173725	ENSDARG00000115711.1	CR628407.1
	BSP_14996	1.88769	0.00147749	0.0173823	ENSDARG00000114979.1	rgs5a
	BSP_15524	1.23134	0.00147919	0.0173935	ENSDARG00000063182.9	rc3h1b
	BSP_21448	1.25193	0.00149225	0.017534	ENSDARG00000034215.5	rab42a
	BSP_06721	1.25301	0.00149282	0.017534	ENSDARG00000070730.6	gabra5
	BSP_18432	2.09815	0.00149339	0.017534	ENSDARG00000114675.1	BX324233.1
	BSP_15740	1.38586	0.00149628	0.0175591	ENSDARG00000009958.9	cbl
	BSP_03808	1.30962	0.0014977	0.0175669	ENSDARG00000100055.2	tox2
	BSP_11488	1.38165	0.00149986	0.0175834	ENSDARG00000101717.3	sox17
	BSP_12411	1.39666	0.00150915	0.0176834	ENSDARG00000060319.6	scn4bb
	BSP_11952	-1.10389	0.00151371	0.0177279	ENSDARG00000070485.4	cenps
	BSP_04216	1.41593	0.00151501	0.0177343	-	-
	BSP_09426	1.27363	0.00151643	0.0177363	ENSDARG00000068601.6	atmin
	BSP_17330	1.51541	0.00151715	0.0177363	ENSDARG00000079979.4	fam89a
	BSP_18957	1.3516	0.00151747	0.0177363	ENSDARG00000025974.10	magi3b
	BSP_23042	1.51667	0.00153365	0.0179164	ENSDARG00000070261.6	crlf3
	BSP_20570	1.27858	0.001546	0.0180516	ENSDARG00000008030.11	myl9b
	BSP_02399	1.56816	0.00155813	0.0181741	ENSDARG00000070434.4	rhov
[truncated: 871 more rows]
