# Supplementary material for: Behavioral and brain- transcriptomic synchronization between the two opponents of a fighting pair of the fish Betta splendens
Source: PLoS Genet. 2020 Jun 17;16(6):e1008831. doi: 10.1371/journal.pgen.1008831 (PMC7299326; doi:10.1371/journal.pgen.1008831)
Supplement: S9 Table — (XLSX) [file pgen.1008831.s017.xlsx]

## Sheet: Sheet1
Table S9: List of synchronized genes expressed in one to five pairs of fighting B. splendens, which obtained from synchronized gene analysis (FDR ≤ 0.05 & LogFC > 0).
	paired fish vs. unpaired fish	DEGs: B vs. D60			Danio_rerio.GRCz11
#ID	p_value	LogFC	p	FDR	gene ID	symbol
BSP_00547	0.0001383	1.11968	0.00402184	0.0366072	ENSDARG00000002970.10	ss18
BSP_07862	0.00014	1.32376	0.000714677	0.0101563	ENSDARG00000045301.6	st8sia3
BSP_04511	0.0001743	4.46685	6.67539e-19	1.03718e-15	-	-
BSP_13090	0.0002963	1.15328	0.00310447	0.0302985	ENSDARG00000098237.2	fbn2b
BSP_11572	0.0003274	1.07208	0.00558601	0.0466422	ENSDARG00000002131.10	celf2
BSP_05681	0.0003348	4.9518	7.44474e-08	6.8042e-06	-	-
BSP_15525	0.0003429	1.17291	0.00243607	0.0252453	ENSDARG00000061214.8	lpin2
BSP_24112	0.0003601	1.47357	0.000166872	0.00333831	ENSDARG00000105255.2	zbtb4
BSP_03518	0.0003888	1.64355	3.23973e-05	0.000905338	ENSDARG00000069603.6	taok1a
BSP_11021	0.0004215	5.48829	5.72591e-17	6.06582e-14	ENSDARG00000087306.3	CABZ01038521.1
BSP_09736	0.0004453	1.59244	7.32171e-05	0.0017738	ENSDARG00000004597.10	lrrc4ba
BSP_02871	0.0004608	1.26434	0.00198353	0.0216424	ENSDARG00000058369.7	mex3b
BSP_23326	0.0004723	2.25202	2.88327e-07	2.04248e-05	ENSDARG00000086034.4	nectin1b
BSP_13821	0.0004854	3.97184	1.1249e-15	1.00834e-12	ENSDARG00000015033.8	slc23a1
BSP_15150	0.0004927	1.15165	0.00294049	0.0291126	ENSDARG00000006773.9	elovl4a
BSP_14035	0.0005173	2.97069	3.26922e-11	8.56094e-09	ENSDARG00000112741.1	ctgfa
BSP_08558	0.0005197	1.5301	0.000187164	0.00363503	ENSDARG00000100670.3	pcdh1g31
BSP_23428	0.0005819	5.56123	9.35983e-19	1.34244e-15	-	-
BSP_08275	0.000609	3.89187	4.59338e-14	2.75771e-11	-	-
BSP_01385	0.0006687	1.7733	1.19029e-05	0.000415906	ENSDARG00000112193.1	rimkla
BSP_24223	0.0006892	1.20341	0.00314086	0.0305768	ENSDARG00000043210.8	nfic
BSP_00897	0.0006916	1.36055	0.000551708	0.00833319	ENSDARG00000005834.12	gatad2b
BSP_14010	0.0007309	1.71837	2.04192e-05	0.000628651	ENSDARG00000053665.7	gabrg2
BSP_18120	0.0007416	1.13376	0.0033663	0.0320465	ENSDARG00000002538.8	smu1a
BSP_01820	0.0007735	1.16629	0.00254065	0.0260503	ENSDARG00000014554.8	ppp1r3cb
BSP_17401	0.0007915	1.32239	0.000871105	0.0117217	-	-
BSP_19604	0.0008504	3.12667	2.93701e-08	3.0558e-06	ENSDARG00000007751.9	lmnl3
BSP_03326	0.0008512	1.27253	0.00127062	0.0155367	ENSDARG00000074906.7	znf831
BSP_12327	0.0008537	1.87268	2.71556e-06	0.000127342	ENSDARG00000055455.6	gpm6aa
BSP_21912	0.0008676	1.46761	0.000270501	0.00477738	ENSDARG00000058094.5	ciarta
BSP_13426	0.0009003	1.48102	0.000165521	0.00331411	ENSDARG00000016623.11	si:ch211-195b13.1
BSP_00724	0.0009224	1.28164	0.00100549	0.0130843	ENSDARG00000025206.10	syt2a
BSP_07047	0.0009372	1.71542	2.42053e-05	0.000718686	ENSDARG00000007996.11	pou2f1b
BSP_18851	0.0009593	1.30689	0.000763271	0.0105823	ENSDARG00000104559.2	tmem63ba
BSP_15889	0.001019	2.15911	1.38305e-06	7.14709e-05	ENSDARG00000056618.2	xk
BSP_09601	0.001029	1.08466	0.00477301	0.0415384	ENSDARG00000040287.8	ywhabl
BSP_11065	0.001044	1.7549	1.06322e-05	0.00038181	ENSDARG00000115563.1	egr1
BSP_01651	0.00105	1.26818	0.00209434	0.0225662	ENSDARG00000086789.4	bahd1
BSP_00638	0.001053	1.17191	0.00430541	0.0384731	ENSDARG00000004931.9	slc8a3
BSP_17411	0.001091	1.65649	0.000177231	0.00348275	ENSDARG00000055276.6	rel
BSP_23610	0.001104	1.8242	4.98936e-05	0.00128773	ENSDARG00000061268.6	ago2
BSP_14139	0.001107	1.06213	0.00604172	0.0492681	ENSDARG00000059680.5	fscn1a
BSP_01162	0.001109	1.31049	0.000968796	0.0126918	ENSDARG00000071506.5	mgat5
BSP_06031	0.001143	1.66186	3.52679e-05	0.000969284	ENSDARG00000034473.8	ttyh3a
BSP_21036	0.001149	1.68699	3.54195e-05	0.000972305	ENSDARG00000071375.7	celf5a
BSP_13609	0.00115	1.75234	6.84952e-05	0.0016786	ENSDARG00000058094.5	ciarta
BSP_01355	0.001153	1.87474	1.19281e-05	0.000416161	ENSDARG00000018060.12	pik3r2
BSP_23029	0.001157	1.48156	0.00023114	0.00426182	ENSDARG00000041921.7	hsbp1b
BSP_08187	0.001165	1.07439	0.00525574	0.0445744	ENSDARG00000111960.1	BX279524.1
BSP_15550	0.00117	2.6823	1.27931e-05	0.0004359	ENSDARG00000020102.10	kctd16b
BSP_15524	0.001178	1.23134	0.00147919	0.0173935	ENSDARG00000063182.9	rc3h1b
BSP_05454	0.001202	1.51678	0.000655646	0.00950279	ENSDARG00000015536.11	sox6
BSP_15578	0.001208	1.84884	4.79878e-06	0.000201718	ENSDARG00000104039.3	errfi1a
BSP_09981	0.001223	1.52423	0.000156781	0.003194	ENSDARG00000017790.10	chrnb2b
BSP_15799	0.001232	1.47312	0.000176152	0.00346739	ENSDARG00000016809.6	prkacab
BSP_02238	0.00124	1.12308	0.00353768	0.0332581	ENSDARG00000023228.6	vsnl1a
BSP_14473	0.001278	1.97087	1.48117e-06	7.55363e-05	ENSDARG00000100020.2	pim1
BSP_05375	0.001278	1.1212	0.00386243	0.035524	ENSDARG00000042953.5	cyp2n13
BSP_10736	0.001287	2.00567	1.07273e-06	5.82941e-05	ENSDARG00000007867.9	dazap2
BSP_04519	0.001304	2.23386	1.11423e-05	0.000394056	ENSDARG00000029107.6	ube2d1a
BSP_12093	0.001317	4.3487	7.47244e-21	1.93503e-17	ENSDARG00000112123.1	bhlhe41
BSP_19615	0.00132	1.80556	7.88772e-06	0.000299171	ENSDARG00000101713.2	scn2b
BSP_04109	0.001337	1.0762	0.00573447	0.0474432	ENSDARG00000074023.4	rbms1a
BSP_16956	0.00136	1.76097	1.50231e-05	0.000491752	ENSDARG00000045087.9	cdk5r1b
BSP_21224	0.0014	1.76713	3.75149e-05	0.00102021	ENSDARG00000045036.5	cdc42ep4b
BSP_20856	0.001429	1.4969	0.000173311	0.00342886	ENSDARG00000018060.12	pik3r2
BSP_20188	0.001445	1.22471	0.00196653	0.0215173	ENSDARG00000052765.8	gria2b
BSP_02212	0.001468	1.62502	0.000142841	0.00296972	ENSDARG00000095339.3	si:dkeyp-44a8.4
BSP_07548	0.001473	1.3702	0.000435556	0.00693853	ENSDARG00000042837.3	atp1b3b
BSP_12543	0.001475	2.00718	1.6583e-06	8.36544e-05	ENSDARG00000002745.10	tdh
BSP_05327	0.001481	1.96264	3.3435e-06	0.000151898	ENSDARG00000099096.2	gabrb4
BSP_02546	0.001487	2.81063	1.24499e-05	0.000430502	ENSDARG00000002635.12	zgc:85722
BSP_10747	0.00149	1.45484	0.00123161	0.0152086	ENSDARG00000104576.2	si:ch211-152c8.5
BSP_05481	0.001512	1.89937	2.09668e-06	0.00010138	ENSDARG00000009281.12	dnm1b
BSP_00282	0.001519	2.13662	1.56973e-07	1.22766e-05	ENSDARG00000113345.1	nfil3-5
BSP_06235	0.001532	1.71164	1.83315e-05	0.000574241	ENSDARG00000089138.5	si:ch1073-440b2.1
BSP_05568	0.001532	1.35082	0.000534539	0.00813183	ENSDARG00000038025.4	cbx7a
BSP_07050	0.001541	1.35172	0.00160405	0.0185252	ENSDARG00000052091.7	rbpjb
BSP_12221	0.001543	1.07964	0.00518356	0.0441469	ENSDARG00000011422.12	ryr1a
BSP_00071	0.001567	4.97945	3.59365e-17	3.98827e-14	-	-
BSP_22137	0.001585	1.254	0.00186985	0.0207815	ENSDARG00000105114.2	crebrf
BSP_19476	0.001611	1.77079	0.000168401	0.00336599	ENSDARG00000087306.3	CABZ01038521.1
BSP_09021	0.00162	1.18853	0.00259622	0.0265035	ENSDARG00000000503.15	stx1b
BSP_10808	0.001673	2.00944	1.73456e-05	0.000550759	ENSDARG00000076729.5	myo9aa
BSP_00421	0.001681	1.0819	0.00491714	0.042414	ENSDARG00000015931.12	si:ch211-214j24.9
BSP_12430	0.001701	1.38825	0.000430979	0.00689212	ENSDARG00000100499.2	cpeb4b
BSP_08705	0.001709	1.25407	0.00157039	0.0182586	ENSDARG00000111082.1	rorca
BSP_03504	0.001714	1.43892	0.000378369	0.0062232	ENSDARG00000109484.1	bmt2
BSP_18047	0.001723	2.67905	2.72417e-09	4.04391e-07	ENSDARG00000043317.9	kita
BSP_04844	0.001724	1.84448	7.14223e-06	0.000276966	ENSDARG00000025220.9	sppl3
BSP_15768	0.00173	1.16116	0.00263133	0.0268212	ENSDARG00000068894.6	nrip1b
BSP_00972	0.001736	2.06281	4.59515e-06	0.000196144	ENSDARG00000045594.7	shisal1a
BSP_20741	0.001739	1.26399	0.00109394	0.0138939	ENSDARG00000056929.7	kdm6bb
BSP_10593	0.00175	1.80947	5.87954e-06	0.000237074	ENSDARG00000026595.6	pafah1b1b
BSP_06276	0.001763	1.29163	0.00116948	0.0146066	ENSDARG00000100349.2	prkacaa
BSP_01030	0.001763	2.77531	5.65389e-11	1.45942e-08	ENSDARG00000031683.8	fosab
BSP_03208	0.001763	1.12657	0.0034203	0.0324566	ENSDARG00000010052.12	ndrg3b
BSP_04218	0.001777	1.75938	2.4207e-05	0.000718686	ENSDARG00000031796.8	ache
BSP_06536	0.001795	1.32127	0.00101901	0.0132012	ENSDARG00000074017.4	usp31
BSP_23533	0.001806	3.71797	1.84978e-12	6.60045e-10	-	-
BSP_22220	0.001817	1.13479	0.00347721	0.0328496	ENSDARG00000044573.8	cdc42
BSP_08660	0.001828	1.25398	0.00143461	0.0170066	ENSDARG00000002635.12	zgc:85722
BSP_10855	0.001832	1.20691	0.00196494	0.02151	ENSDARG00000061294.7	arhgap5
BSP_09842	0.001837	1.73696	2.45118e-05	0.000724963	ENSDARG00000061208.5	rab40c
BSP_10623	0.001852	1.78055	9.25152e-06	0.000341008	ENSDARG00000112366.1	arf3b
BSP_03102	0.001859	1.50079	0.000162638	0.0032761	ENSDARG00000062720.7	pcdh1a
BSP_18045	0.001876	1.60109	0.00018898	0.00365508	ENSDARG00000116402.1	CR925755.2
BSP_18370	0.0019	3.47367	1.2241e-14	8.5861e-12	ENSDARG00000000796.12	nr4a1
BSP_02237	0.001908	1.39413	0.000345561	0.00577322	ENSDARG00000105255.2	zbtb4
BSP_04570	0.001945	2.01715	5.44505e-07	3.43909e-05	ENSDARG00000031720.9	clstn1
BSP_06769	0.001982	2.0586	5.20969e-07	3.34482e-05	ENSDARG00000015681.11	gsk3ab
BSP_10105	0.002	1.13233	0.00385906	0.035524	-	-
BSP_03435	0.002015	4.1547	2.77372e-13	1.29289e-10	ENSDARG00000044718.9	vav2
BSP_10165	0.002019	1.62886	4.1978e-05	0.00111914	ENSDARG00000098823.2	CT583651.2
BSP_00807	0.002045	1.28734	0.0011845	0.0147511	ENSDARG00000103467.2	limk1a
BSP_05812	0.00205	1.61569	4.26132e-05	0.00113114	ENSDARG00000021372.7	tob1b
BSP_09457	0.002056	1.87683	4.72728e-06	0.000200316	ENSDARG00000104945.3	sncb
BSP_10892	0.002087	1.6017	0.000115034	0.00255818	ENSDARG00000058094.5	ciarta
BSP_04112	0.002098	1.44348	0.000616627	0.00905552	ENSDARG00000043661.7	cadpsa
BSP_04302	0.002098	1.3025	0.000866974	0.0116796	ENSDARG00000109782.1	dpysl2b
BSP_15602	0.002104	2.30791	3.58191e-08	3.62764e-06	ENSDARG00000009372.10	diras1b
BSP_00185	0.002117	1.4204	0.000824427	0.0112561	ENSDARG00000008434.10	bcl2l1
BSP_05304	0.002137	1.44058	0.000231676	0.0042619	ENSDARG00000039647.7	slc6a1b
BSP_02231	0.002144	1.29409	0.000933009	0.0123409	ENSDARG00000103505.2	fbxl3a
BSP_13147	0.002148	2.58566	2.53139e-07	1.83448e-05	ENSDARG00000114675.1	BX324233.1
BSP_13286	0.002151	2.73077	5.33894e-08	5.11229e-06	ENSDARG00000115661.1	SAMD12
BSP_21037	0.002184	1.59926	8.80326e-05	0.002062	ENSDARG00000094673.3	rhoab
BSP_20877	0.002187	1.27545	0.00104386	0.0134188	ENSDARG00000093978.3	zgc:77486
BSP_08092	0.002234	2.89902	2.42768e-10	4.87754e-08	-	-
BSP_06873	0.002258	4.44574	3.73291e-15	3.22219e-12	-	-
BSP_06146	0.002289	1.60395	0.000321258	0.00546913	ENSDARG00000104259.2	CABZ01072885.1
BSP_23270	0.002298	4.52673	2.59802e-13	1.26145e-10	-	-
BSP_23659	0.002317	1.50571	0.0001255	0.00272845	-	-
BSP_02720	0.002361	1.19638	0.00205428	0.022227	ENSDARG00000069360.5	ppp3r1b
BSP_01409	0.002361	1.48323	0.000205961	0.00390255	ENSDARG00000105114.2	crebrf
BSP_23144	0.002363	1.83976	3.24837e-05	0.000906024	ENSDARG00000114675.1	BX324233.1
BSP_00764	0.002401	1.11874	0.00361284	0.0337478	ENSDARG00000031494.9	prrc2a
BSP_09595	0.002435	1.16648	0.00253026	0.0259781	ENSDARG00000026595.6	pafah1b1b
BSP_08940	0.002442	1.27261	0.00174819	0.0198457	ENSDARG00000038954.6	ctnnbip1
BSP_13792	0.002454	1.66714	2.88726e-05	0.000819616	ENSDARG00000045087.9	cdk5r1b
BSP_06406	0.002473	2.06409	3.6216e-07	2.43242e-05	ENSDARG00000077023.4	pcdhb
BSP_22020	0.002482	2.19822	0.000277634	0.00487606	ENSDARG00000076826.7	dpp6a
BSP_14674	0.002483	1.08535	0.00479732	0.0417032	ENSDARG00000001857.11	aff4
BSP_00290	0.002486	2.41469	7.54865e-09	9.35792e-07	ENSDARG00000062208.6	prrt1
BSP_12350	0.002486	1.10031	0.00530265	0.0448579	ENSDARG00000109293.1	vps37b
BSP_07513	0.002499	1.69007	0.00058724	0.00872288	ENSDARG00000029609.6	macrod1
BSP_07359	0.002505	2.03081	1.46422e-06	7.51657e-05	ENSDARG00000114446.1	slc23a2
BSP_04749	0.002507	1.65172	4.36274e-05	0.0011502	ENSDARG00000032155.12	ppm1aa
BSP_17770	0.002515	1.4	0.000607551	0.00895043	ENSDARG00000018065.12	ntm
BSP_01290	0.002521	1.07401	0.00531512	0.0449471	ENSDARG00000061746.8	arhgef9a
BSP_06280	0.002524	1.37951	0.000555868	0.00837973	ENSDARG00000076779.5	fam13b
BSP_04516	0.002528	1.19064	0.002647	0.0269613	ENSDARG00000104735.2	nkx6.2
BSP_19435	0.00255	6.02365	6.38196e-20	1.23948e-16	-	-
BSP_11086	0.002555	2.60885	1.08941e-08	1.2446e-06	-	-
BSP_04924	0.002558	2.44357	3.83768e-09	5.23046e-07	ENSDARG00000001676.12	gpm6bb
BSP_23279	0.002568	2.25151	5.59727e-08	5.28138e-06	ENSDARG00000028327.10	gmfb
BSP_12175	0.00258	2.20295	1.86365e-06	9.18269e-05	ENSDARG00000021607.8	negr1
BSP_19196	0.002591	1.80247	2.29993e-05	0.000688309	ENSDARG00000110497.1	sox19a
BSP_16764	0.002592	1.11627	0.00383694	0.0353454	ENSDARG00000103388.2	znf609a
BSP_02008	0.002609	2.05704	1.90303e-05	0.000592151	ENSDARG00000015607.11	si:ch211-220f21.2
BSP_01555	0.002617	3.22624	7.31692e-12	2.27371e-09	ENSDARG00000086034.4	nectin1b
BSP_03747	0.002689	1.11182	0.00496532	0.0427017	ENSDARG00000058154.7	znf385c
BSP_01353	0.002703	2.67039	5.48437e-06	0.000224244	ENSDARG00000020475.9	znrf1
BSP_22034	0.002703	2.33697	2.25351e-08	2.40919e-06	ENSDARG00000098832.2	fam168a
BSP_14997	0.002704	1.25353	0.00120576	0.0149635	ENSDARG00000045945.5	syn2a
BSP_13352	0.002719	1.17493	0.00236908	0.0247374	ENSDARG00000098857.2	lifra
BSP_20411	0.002722	2.16241	3.12529e-06	0.000143189	ENSDARG00000027620.8	bco2l
BSP_01520	0.002726	2.46642	2.39789e-06	0.000114754	ENSDARG00000105061.2	si:ch73-261i21.5
BSP_19358	0.002749	1.34833	0.000523365	0.00799315	ENSDARG00000060853.8	nckap1
BSP_10281	0.002755	1.48274	0.000345091	0.00576951	ENSDARG00000020794.10	neurod6b
BSP_19264	0.002836	1.99647	8.14328e-05	0.00194057	ENSDARG00000045620.6	nansa
BSP_19002	0.002838	2.06103	3.66303e-05	0.00099732	-	-
BSP_19998	0.002841	1.7474	1.95623e-05	0.000605469	ENSDARG00000071051.7	cbx6a
BSP_03564	0.002893	1.53662	0.000161665	0.00326495	ENSDARG00000037560.9	mtm1
BSP_16679	0.002921	1.24971	0.00124902	0.0153776	ENSDARG00000090170.4	rab11fip4a
BSP_13755	0.002929	1.95489	5.07629e-06	0.000211642	ENSDARG00000079555.4	ccdc85cb
BSP_02665	0.002948	1.15313	0.00278495	0.0278806	ENSDARG00000009870.11	mapk8b
BSP_14481	0.00301	1.24039	0.00198685	0.0216684	ENSDARG00000098528.2	rtn4rl1b
BSP_18644	0.003013	1.16061	0.00303671	0.0297994	ENSDARG00000058565.3	socs6a
BSP_00365	0.003046	2.1163	2.08878e-07	1.57036e-05	ENSDARG00000099783.2	pcdh2ac
BSP_15014	0.003048	1.4242	0.00321779	0.0311346	ENSDARG00000102376.1	cacng2b
BSP_04080	0.003055	1.06184	0.00570088	0.0473127	ENSDARG00000075435.6	akap11
BSP_02977	0.003057	1.90376	5.35604e-06	0.000220934	ENSDARG00000057652.7	dbpb
BSP_17496	0.003064	2.08416	3.10684e-07	2.16791e-05	ENSDARG00000111915.1	mapk1
BSP_22984	0.003079	1.50501	0.000206879	0.00391039	ENSDARG00000055383.7	zgc:66160
BSP_02425	0.003085	1.29603	0.000839939	0.0114277	ENSDARG00000078125.5	rusc1
BSP_22491	0.003114	1.97216	1.07547e-06	5.82941e-05	ENSDARG00000071011.5	cdk5r2a
BSP_16621	0.00312	1.32396	0.00104893	0.0134543	ENSDARG00000063684.4	ppm1h
BSP_16670	0.003168	1.08275	0.0049173	0.042414	ENSDARG00000090872.5	si:dkey-276j7.1
BSP_05902	0.003193	1.40656	0.000420351	0.00677314	-	-
BSP_20728	0.003193	1.6034	8.62978e-05	0.00203981	ENSDARG00000113200.1	kctd12.2
BSP_14623	0.00325	1.34664	0.00062976	0.00920012	ENSDARG00000098312.2	scarb2a
BSP_07839	0.003274	2.09658	2.81573e-07	2.01918e-05	ENSDARG00000100274.2	WDR7
BSP_19372	0.00328	1.85049	1.47054e-05	0.000482032	ENSDARG00000068323.7	astn1
BSP_02039	0.003313	1.66045	6.27164e-05	0.00155662	ENSDARG00000037815.8	b4galt5
BSP_02291	0.003326	1.18221	0.002241	0.0236973	ENSDARG00000003655.11	tmem59l
BSP_21283	0.003337	1.79181	1.41029e-05	0.000466215	ENSDARG00000002731.9	sdc2
BSP_01009	0.003348	2.44183	1.99628e-07	1.50568e-05	ENSDARG00000111050.1	maff
BSP_15663	0.003369	1.15525	0.00379955	0.0350424	ENSDARG00000055875.8	pag1
BSP_13744	0.003369	4.60491	1.37181e-21	4.56733e-18	ENSDARG00000052012.6	rtn4rl2a
BSP_10103	0.003399	3.08856	7.78888e-13	3.07674e-10	ENSDARG00000039650.7	itm2cb
BSP_21322	0.003404	1.56572	6.76162e-05	0.00166541	ENSDARG00000042974.8	sypa
BSP_08033	0.003413	1.38764	0.000660441	0.00956634	ENSDARG00000061248.6	xylt1
BSP_02578	0.003422	1.48887	0.000171327	0.00340405	ENSDARG00000062134.7	kcnab2b
BSP_00802	0.003423	2.15879	0.000196025	0.00375087	ENSDARG00000098761.2	rgs2
BSP_19520	0.003475	1.85347	4.47335e-06	0.00019271	ENSDARG00000062381.8	si:ch211-238n5.4
BSP_17416	0.003481	2.36207	6.13849e-07	3.73534e-05	ENSDARG00000052978.8	mbnl1
BSP_24186	0.003483	1.91317	9.18803e-06	0.00033936	ENSDARG00000098377.2	tnfrsf11b
BSP_18858	0.003485	3.28298	2.96867e-06	0.000137278	-	-
BSP_24037	0.003511	1.84257	0.000192414	0.00370612	ENSDARG00000114852.1	CR974456.1
BSP_05606	0.003539	1.17801	0.00353188	0.0332447	ENSDARG00000052072.6	dnajb9a
BSP_00980	0.003552	1.40601	0.000318034	0.00542614	ENSDARG00000074131.6	kif5ba
BSP_11715	0.003563	2.73572	3.20696e-08	3.27813e-06	-	-
BSP_21963	0.003582	1.55168	7.87602e-05	0.00188652	ENSDARG00000101755.2	prkar1ab
BSP_16325	0.003622	1.56716	6.71956e-05	0.00165721	ENSDARG00000063133.7	slc4a10a
BSP_07084	0.003624	1.50209	0.000134341	0.00284115	ENSDARG00000039987.9	hivep2a
BSP_02058	0.003632	1.66725	6.81803e-05	0.00167264	ENSDARG00000057531.6	pgap3
BSP_03316	0.003637	2.15051	6.30372e-06	0.000251136	ENSDARG00000075819.6	arhgef2
BSP_00469	0.0037	2.09896	6.88602e-07	4.11502e-05	ENSDARG00000115836.1	aes
BSP_14687	0.003708	1.49768	0.000182409	0.00356348	ENSDARG00000116957.1	nr3c1
BSP_14128	0.003709	1.11125	0.00386459	0.0355298	ENSDARG00000003127.12	zgc:123105
BSP_03870	0.003709	1.87818	3.36925e-06	0.00015277	ENSDARG00000114682.1	AL928723.2
BSP_22364	0.003772	8.51497	2.82381e-19	4.70083e-16	ENSDARG00000114395.1	CU929458.1
BSP_11567	0.003772	1.08543	0.00570995	0.0473127	ENSDARG00000002659.11	mapre1b
BSP_15804	0.003776	1.48016	0.000193937	0.00371702	ENSDARG00000079781.4	slitrk4
BSP_00806	0.003776	1.52454	0.000231459	0.0042619	ENSDARG00000030139.5	sdhdb
BSP_16694	0.003817	1.81045	1.218e-05	0.00042305	ENSDARG00000078734.5	myo1f
BSP_06796	0.003822	1.41736	0.000314282	0.00538183	ENSDARG00000012942.11	itgb5
BSP_21109	0.00384	1.68593	0.000133606	0.00283332	ENSDARG00000109634.1	plpp6
BSP_13497	0.00384	1.71161	0.000156273	0.00318643	ENSDARG00000099187.2	purg
BSP_16483	0.003874	1.07368	0.00519448	0.0442	ENSDARG00000101251.2	ldha
BSP_22660	0.003906	1.78436	1.64832e-05	0.000526966	ENSDARG00000068421.4	ttc9b
BSP_13652	0.003914	1.56713	0.00304181	0.0298243	ENSDARG00000028661.9	cntfr
BSP_10503	0.003916	1.45128	0.000271099	0.00478292	ENSDARG00000014871.9	syngr3a
BSP_10561	0.003944	2.26651	5.33712e-05	0.00136539	ENSDARG00000109726.1	si:ch1073-140o9.2
BSP_20661	0.003948	1.22351	0.0019391	0.0212846	ENSDARG00000035056.11	fgf13a
BSP_15673	0.003986	2.51712	6.04376e-07	3.71483e-05	ENSDARG00000033296.7	gpr37b
BSP_21658	0.003995	1.17021	0.00237722	0.0248112	ENSDARG00000020609.12	snap25a
BSP_10320	0.004002	3.08215	0.00491397	0.042414	ENSDARG00000114583.1	BX890543.1
BSP_22087	0.004009	1.41168	0.000595766	0.00882704	ENSDARG00000103648.3	znf536
BSP_12501	0.004025	2.39991	5.64788e-08	5.30764e-06	ENSDARG00000100562.2	CABZ01080702.1
BSP_09325	0.004061	1.1466	0.0030464	0.0298567	ENSDARG00000090454.4	gnb1a
BSP_08262	0.004063	2.01325	5.96606e-07	3.67844e-05	ENSDARG00000063031.7	rad54l2
BSP_07053	0.004079	1.208	0.00526079	0.0446009	ENSDARG00000063255.8	btbd11a
BSP_00711	0.004085	1.50908	0.000307344	0.00529804	ENSDARG00000061718.6	znf704
BSP_07957	0.004089	1.06087	0.00570746	0.0473127	ENSDARG00000101317.2	grinaa
BSP_20570	0.004101	1.27858	0.001546	0.0180516	ENSDARG00000008030.11	myl9b
BSP_00617	0.004111	1.14393	0.00294477	0.0291425	ENSDARG00000111871.1	calm2a
BSP_07208	0.004118	1.29783	0.00104452	0.0134198	ENSDARG00000110499.1	rbm15
BSP_00849	0.004119	2.32149	2.95484e-08	3.0587e-06	ENSDARG00000013295.11	slc2a3a
BSP_07507	0.004128	1.35868	0.000511453	0.00783689	ENSDARG00000011703.12	clocka
BSP_06988	0.004149	1.48769	0.00109159	0.0138792	ENSDARG00000079105.5	mhc2dab
BSP_19054	0.004183	1.641	5.64935e-05	0.00143581	ENSDARG00000113771.1	GRIK2
BSP_08985	0.004192	1.44356	0.000813734	0.0111296	ENSDARG00000062799.8	baiap2a
BSP_11718	0.004202	2.17525	1.37534e-07	1.09773e-05	ENSDARG00000024299.7	c1qtnf4
BSP_13797	0.004211	1.20037	0.00200965	0.0218456	ENSDARG00000101127.2	map1lc3b
BSP_05625	0.004215	1.69022	5.83813e-05	0.00147274	ENSDARG00000016085.13	mbnl3
BSP_02710	0.00425	1.43401	0.000438067	0.006969	ENSDARG00000088258.2	CABZ01038494.1
BSP_09337	0.004264	2.41654	8.98627e-09	1.05775e-06	ENSDARG00000070491.7	hpcal4
BSP_22597	0.004303	1.4455	0.000312748	0.00536381	ENSDARG00000099786.2	actn4
BSP_08339	0.004305	2.17966	1.355e-07	1.08896e-05	ENSDARG00000060796.8	slc20a2
BSP_06866	0.004306	1.09746	0.00472989	0.0412555	ENSDARG00000013813.10	fam219ab
BSP_19381	0.004329	1.8018	6.82436e-06	0.000267712	ENSDARG00000029296.4	nexmifb
BSP_16530	0.004349	1.09703	0.00489528	0.0423337	ENSDARG00000114613.1	CR774179.9
BSP_23034	0.004358	2.27169	2.43213e-07	1.77691e-05	ENSDARG00000021909.9	VSTM2A
BSP_13494	0.004368	1.84121	1.59606e-05	0.000515204	ENSDARG00000021806.9	zfp36l2
BSP_08508	0.004387	1.52592	0.000109127	0.00244549	ENSDARG00000097187.3	si:ch211-153l6.6
BSP_09454	0.004402	1.29326	0.000912792	0.0121217	ENSDARG00000056642.7	hdac9b
BSP_09159	0.004403	2.4134	4.82491e-08	4.68539e-06	ENSDARG00000036619.7	mgat3b
BSP_10450	0.004403	2.05867	1.21659e-06	6.4883e-05	ENSDARG00000021372.7	tob1b
BSP_03579	0.00441	3.23169	1.81786e-09	2.82447e-07	ENSDARG00000113495.1	CR354584.3
BSP_17574	0.004463	2.39888	2.32948e-07	1.72352e-05	ENSDARG00000075754.5	mri1
BSP_04975	0.004483	2.14291	0.00163864	0.0188686	ENSDARG00000024619.7	foxo6b
BSP_13453	0.004514	1.28064	0.00202732	0.0219659	ENSDARG00000061970.5	lingo3a
BSP_21392	0.00452	2.20101	7.09648e-08	6.51144e-06	ENSDARG00000041799.7	cx43
BSP_08911	0.00457	1.65511	3.03418e-05	0.000855074	ENSDARG00000061226.6	timp2a
BSP_02129	0.0046	1.18774	0.00232118	0.0243244	ENSDARG00000046071.6	zgc:77838
BSP_07430	0.0046	3.03446	0.000118536	0.00260868	-	-
BSP_11993	0.004613	1.94087	0.000344619	0.00576951	ENSDARG00000103607.2	wtip
BSP_11562	0.004615	1.36608	0.00088451	0.0118473	ENSDARG00000019312.6	rab39ba
BSP_14087	0.004647	2.33112	7.62726e-05	0.00184017	-	-
BSP_06727	0.004647	1.58926	0.000328913	0.00557907	ENSDARG00000076826.7	dpp6a
BSP_11260	0.00466	1.86487	5.08677e-06	0.000211659	ENSDARG00000012248.10	rgma
BSP_17038	0.00469	1.82305	4.9518e-06	0.000206822	ENSDARG00000008407.9	tspan7b
BSP_21401	0.004692	2.32613	6.07038e-07	3.71483e-05	ENSDARG00000062934.6	gpr12
BSP_21170	0.004697	4.35206	1.39505e-07	1.10966e-05	ENSDARG00000078087.6	CNNM1
BSP_10350	0.004701	1.43295	0.000571157	0.0085439	ENSDARG00000012892.11	ammecr1
BSP_19343	0.004705	1.09034	0.0056806	0.0471986	ENSDARG00000115337.1	mfap3l
BSP_18425	0.004743	1.36075	0.000907222	0.0120683	ENSDARG00000029072.7	klf6a
BSP_16463	0.004759	2.35617	1.59032e-05	0.000514064	ENSDARG00000088227.4	tmem163b
BSP_08624	0.004765	1.07983	0.00494638	0.042586	ENSDARG00000057913.6	syt11a
BSP_06017	0.004786	1.37212	0.000446584	0.00707071	ENSDARG00000025855.6	camk2n1a
BSP_14303	0.004788	1.3784	0.000422067	0.00677933	ENSDARG00000062799.8	baiap2a
BSP_07442	0.004805	1.45269	0.00209785	0.0225936	ENSDARG00000086493.3	mtnr1bb
BSP_22476	0.004812	1.14733	0.00451712	0.0397118	ENSDARG00000059370.8	nr1d4b
BSP_21872	0.004821	2.92126	1.24823e-05	0.000430982	ENSDARG00000091660.3	fgfbp1b
BSP_19824	0.004821	1.36458	0.000546549	0.00827134	ENSDARG00000062799.8	baiap2a
BSP_08210	0.004823	1.44384	0.000335595	0.00565538	ENSDARG00000074309.5	cnnm4b
BSP_01399	0.004824	1.55163	9.97228e-05	0.00227857	ENSDARG00000061352.7	bcl11aa
BSP_04317	0.004832	1.28796	0.000882716	0.0118301	ENSDARG00000055543.8	appb
BSP_15155	0.004853	1.55503	8.42965e-05	0.00200021	ENSDARG00000079656.4	fam171a2b
BSP_03025	0.004854	2.12632	1.17452e-06	6.30724e-05	ENSDARG00000075400.4	fbxo33
BSP_05850	0.004862	1.49074	0.000139754	0.00292643	ENSDARG00000086746.6	prodha
BSP_23165	0.004885	2.64534	7.4666e-06	0.000286211	ENSDARG00000101017.2	CT583642.1
BSP_08199	0.004895	5.32033	9.82487e-24	5.72446e-20	ENSDARG00000055751.7	fosb
BSP_09019	0.004905	1.23219	0.0016695	0.01912	ENSDARG00000017676.8	mmp2
BSP_05835	0.004991	1.37689	0.000863959	0.0116592	ENSDARG00000061738.7	2020-03-02
BSP_11989	0.004994	1.1437	0.00355689	0.0333455	ENSDARG00000010844.11	kras
BSP_04853	0.005001	1.77263	8.04398e-06	0.000303846	ENSDARG00000076560.5	apbb1
BSP_09134	0.005003	1.96936	1.00562e-05	0.000364084	ENSDARG00000092154.3	tex264a
BSP_05216	0.005006	1.10929	0.00389198	0.0357112	ENSDARG00000063133.7	slc4a10a
BSP_14293	0.005008	2.45858	2.63217e-08	2.7633e-06	ENSDARG00000104264.2	XKR4
BSP_13375	0.005022	1.2665	0.00135172	0.0162723	ENSDARG00000062942.4	kcna1a
BSP_20385	0.005026	1.52565	0.000120393	0.00263959	ENSDARG00000002609.11	rnf145a
BSP_11784	0.005026	6.37215	9.6907e-09	1.11808e-06	ENSDARG00000113678.1	BX511082.1
BSP_23623	0.005031	1.6177	8.17567e-05	0.00194629	-	-
BSP_21761	0.005046	1.09512	0.00522815	0.0443888	ENSDARG00000054172.5	pgrmc1
BSP_12757	0.005048	1.10044	0.00415651	0.0374166	ENSDARG00000061817.7	kif1aa
BSP_23079	0.005063	1.51376	0.000243209	0.00440934	ENSDARG00000014953.10	cnih3
BSP_18446	0.005065	4.38963	0.00176706	0.0199602	ENSDARG00000113243.1	BX511224.1
BSP_07635	0.005083	2.10432	1.6685e-06	8.38046e-05	ENSDARG00000099555.3	foxo1a
BSP_01074	0.005109	1.39358	0.000437778	0.006969	ENSDARG00000059048.6	mpzl1l
BSP_10137	0.005123	1.40867	0.000447192	0.00707553	ENSDARG00000036549.8	agpat3
BSP_15857	0.005124	2.05559	7.87512e-06	0.000299171	-	-
BSP_07642	0.005139	2.25179	9.28212e-08	7.98262e-06	ENSDARG00000115236.1	BX247903.2
BSP_01343	0.005161	1.80578	7.1545e-06	0.000276981	ENSDARG00000060915.7	fbxl16
BSP_15050	0.005165	1.94127	0.000205253	0.00389545	ENSDARG00000003054.10	tacr3l
BSP_16131	0.005169	1.39241	0.000351662	0.00585835	ENSDARG00000103937.2	ndrg4
BSP_22812	0.00517	1.42067	0.000380807	0.00623815	ENSDARG00000098289.3	vstm2l
BSP_19408	0.005193	1.80067	7.4295e-06	0.000285259	ENSDARG00000034522.10	rab6ba
BSP_17129	0.005201	2.5907	3.01705e-07	2.11793e-05	ENSDARG00000070504.6	trpc5a
BSP_08840	0.005202	1.57484	0.000129604	0.00279068	ENSDARG00000039486.5	bag3
BSP_12731	0.005206	1.92752	3.42861e-06	0.000154859	ENSDARG00000102067.2	grm5b
BSP_19684	0.005219	1.80105	0.000331185	0.00558914	ENSDARG00000036175.7	pcdh1b
BSP_04253	0.005253	1.09305	0.00480484	0.041753	ENSDARG00000018285.8	pdpk1b
BSP_17505	0.005259	1.06113	0.0061125	0.0497756	ENSDARG00000006766.11	snd1
BSP_19219	0.005265	1.61749	8.61369e-05	0.00203808	ENSDARG00000077467.5	sox10
BSP_14634	0.005271	2.41014	7.98527e-09	9.71872e-07	ENSDARG00000044053.8	vsnl1b
BSP_15714	0.005274	2.18121	5.23133e-07	3.34949e-05	ENSDARG00000110963.1	trib1
BSP_04659	0.005282	1.52721	0.000155341	0.00317576	ENSDARG00000100854.3	ago4
BSP_08764	0.005287	3.42974	2.86116e-13	1.3075e-10	ENSDARG00000029881.9	kcnh2a
BSP_10544	0.005306	1.73952	1.44574e-05	0.00047591	ENSDARG00000031618.7	unm_sa1261
BSP_19730	0.005311	2.322	2.98479e-07	2.10161e-05	ENSDARG00000004836.10	dnajc5ab
BSP_18148	0.005324	2.03857	4.693e-06	0.000199262	ENSDARG00000089889.2	rpz6
BSP_15334	0.005332	1.86775	7.92527e-06	0.000299848	ENSDARG00000115801.1	crk
BSP_04654	0.005337	2.85889	2.19092e-09	3.33736e-07	ENSDARG00000079876.3	CU855878.1
BSP_02508	0.005339	3.36897	3.24555e-07	2.24453e-05	ENSDARG00000114675.1	BX324233.1
BSP_12028	0.005391	1.1962	0.00203316	0.022019	ENSDARG00000055154.7	slc8a4a
BSP_02106	0.005396	1.10634	0.00404064	0.0367139	ENSDARG00000053956.7	sptbn2
BSP_01615	0.005411	1.49374	0.000172911	0.00342384	ENSDARG00000089871.4	jcada
BSP_17843	0.005422	1.80925	1.10575e-05	0.000391651	ENSDARG00000023062.8	cyr61
BSP_12519	0.005427	1.27725	0.00162626	0.0187354	ENSDARG00000099129.2	phlda1
BSP_17928	0.005435	1.61987	4.91272e-05	0.00127218	ENSDARG00000043835.8	rab3ab
BSP_22818	0.005436	1.54688	0.000207959	0.00392545	ENSDARG00000006585.9	DMWD
BSP_17161	0.005454	1.66357	6.44771e-05	0.00159692	ENSDARG00000022176.10	IGLON5
BSP_07310	0.005455	1.5215	0.000135504	0.00286057	ENSDARG00000109936.1	CT030123.1
BSP_23779	0.005473	5.36242	4.11861e-10	7.67907e-08	-	-
BSP_19823	0.00549	2.14055	2.8496e-07	2.03097e-05	ENSDARG00000057867.6	lasp1
BSP_16079	0.005521	3.32285	6.94844e-09	8.80111e-07	ENSDARG00000110976.1	necab2
BSP_22212	0.005549	2.4389	7.66492e-07	4.50197e-05	ENSDARG00000041660.8	oprd1a
BSP_05157	0.005576	1.53026	9.94259e-05	0.00227839	ENSDARG00000003008.11	prkcea
BSP_05904	0.005585	1.1392	0.00359937	0.033683	ENSDARG00000074876.5	abcd1
BSP_07135	0.005612	1.76483	9.13939e-05	0.00212366	ENSDARG00000054003.8	rargb
BSP_19836	0.005622	1.53242	0.000101544	0.00231111	ENSDARG00000040334.8	mat2aa
BSP_19110	0.00563	1.56817	0.000217453	0.00406412	ENSDARG00000062463.8	zc3h12b
BSP_06683	0.005668	2.43255	3.41941e-09	4.80109e-07	ENSDARG00000058606.9	sik1
BSP_13288	0.00569	1.37491	0.000459455	0.00721081	ENSDARG00000039966.7	prom1a
BSP_00286	0.005698	1.197	0.00212271	0.0227667	ENSDARG00000037675.7	npm1b
BSP_03729	0.005698	1.64737	7.07623e-05	0.00173234	ENSDARG00000018460.11	mbnl2
BSP_21805	0.005708	1.42748	0.00232789	0.0243728	ENSDARG00000116604.1	CR407571.2
BSP_20182	0.005718	1.37583	0.000439831	0.00699229	ENSDARG00000014420.10	elavl3
BSP_16576	0.005719	1.82989	5.70172e-06	0.000230702	ENSDARG00000077686.7	aak1b
BSP_10446	0.00572	2.14344	2.37983e-07	1.74416e-05	ENSDARG00000017803.9	gsk3b
BSP_02972	0.005742	1.59007	0.000108623	0.00243883	ENSDARG00000035630.4	ypel1
BSP_16433	0.005752	2.42606	4.24857e-08	4.2135e-06	ENSDARG00000056722.7	cd99l2
BSP_13301	0.005761	1.07321	0.00557395	0.0466217	ENSDARG00000020718.10	slc25a22a
BSP_10613	0.005765	1.31785	0.0012072	0.0149734	ENSDARG00000004588.8	sox4a
BSP_00440	0.005776	1.53423	0.000117715	0.00260074	ENSDARG00000061736.7	ank3a
BSP_14272	0.005784	1.84783	6.07433e-06	0.000244505	ENSDARG00000059057.4	atpv0e2
BSP_20322	0.00582	1.88626	6.18822e-06	0.000247805	ENSDARG00000012682.11	pfn2l
BSP_00593	0.005822	1.36439	0.00125417	0.0154247	ENSDARG00000109292.1	tspan2a
BSP_10902	0.005869	2.18343	2.27588e-05	0.000682646	ENSDARG00000043553.8	ches1
BSP_01378	0.005896	1.17912	0.00232636	0.0243677	ENSDARG00000014914.8	lamp2
BSP_00271	0.005914	2.08263	5.83545e-07	3.60746e-05	ENSDARG00000045639.8	elavl4
BSP_01778	0.005923	1.68786	2.80203e-05	0.000801575	ENSDARG00000115301.1	lurap1
BSP_08563	0.005937	1.65721	2.95538e-05	0.000836914	ENSDARG00000055543.8	appb
BSP_01752	0.005982	1.54326	0.000112693	0.00251092	ENSDARG00000021595.7	lhfpl3
BSP_17468	0.005985	1.37369	0.000499668	0.0076968	ENSDARG00000042904.7	foxo3b
BSP_00805	0.006019	1.26499	0.0013636	0.0163984	ENSDARG00000009958.9	cbl
BSP_23619	0.006021	2.57779	0.00300936	0.0296058	-	-
BSP_07685	0.006022	1.37413	0.000480495	0.00748557	ENSDARG00000062401.6	znf319b
BSP_00203	0.006029	1.34171	0.00180282	0.0202653	ENSDARG00000102761.2	zbtb42
BSP_06165	0.006034	2.0173	1.67206e-06	8.38046e-05	ENSDARG00000061363.6	GFOD1
BSP_16411	0.00604	1.36638	0.00050603	0.00777937	ENSDARG00000079912.5	rapgefl1
BSP_19267	0.006046	1.46515	0.000288343	0.00503003	ENSDARG00000063014.6	dbpa
BSP_11588	0.006073	1.20138	0.00250495	0.0257653	ENSDARG00000044183.6	prkab1a
BSP_01854	0.006082	1.35896	0.00323622	0.0312312	ENSDARG00000040982.5	fgf14
BSP_00362	0.006088	3.72579	1.48632e-10	3.20742e-08	ENSDARG00000056745.8	necab2
BSP_10341	0.00609	2.69526	6.12923e-08	5.68578e-06	ENSDARG00000068194.4	klf9
BSP_03349	0.00609	2.04913	3.21942e-06	0.000147121	ENSDARG00000061794.8	jam3b
BSP_01809	0.006143	1.22231	0.00398976	0.0363935	ENSDARG00000011582.12	sox5
BSP_19366	0.006179	1.97679	0.00016931	0.00337837	ENSDARG00000113112.1	NRXN2
BSP_04235	0.006194	1.42546	0.000337272	0.00567414	ENSDARG00000075222.3	amer2
BSP_04009	0.006223	2.04306	0.000304497	0.00525285	ENSDARG00000087688.3	klhl29
BSP_10897	0.006243	1.74721	0.00168518	0.019256	ENSDARG00000043135.7	pomca
BSP_20983	0.006286	1.89406	5.52552e-06	0.000225136	ENSDARG00000079355.4	flrt2
BSP_23289	0.006287	1.85448	0.00326458	0.0314138	ENSDARG00000088640.4	znf1115
BSP_12685	0.006311	1.96876	0.000182911	0.00357028	ENSDARG00000104903.2	cdkn1cb
BSP_17699	0.006333	1.65546	3.91144e-05	0.00105387	ENSDARG00000059712.6	slc19a2
BSP_11765	0.00637	3.13918	3.55854e-12	1.18479e-09	ENSDARG00000067815.5	CABZ01060891.1
BSP_13262	0.006374	2.71585	2.97814e-10	5.83265e-08	ENSDARG00000009505.8	prelid3b
BSP_10009	0.006377	1.36488	0.000765652	0.0105959	ENSDARG00000077092.5	elk4
BSP_11319	0.00638	1.66496	3.57761e-05	0.000980939	ENSDARG00000098258.2	SLC16A7
BSP_06876	0.006387	2.04922	2.49587e-05	0.000735382	ENSDARG00000098428.2	asic1c
BSP_09209	0.006435	1.5814	7.21924e-05	0.00175996	ENSDARG00000045803.6	mfge8b
BSP_21583	0.006469	1.62343	0.000208012	0.00392545	ENSDARG00000043185.8	mllt1a
BSP_03829	0.006469	1.55686	0.000170943	0.00339932	ENSDARG00000101866.3	asic1b
BSP_00032	0.00647	1.77608	0.00200756	0.0218432	ENSDARG00000061421.7	FQ311928.1
BSP_05536	0.006471	2.02771	5.60604e-06	0.000227621	ENSDARG00000056938.6	kera
BSP_09984	0.006526	2.39428	6.79236e-09	8.68457e-07	ENSDARG00000059945.6	sv2a
BSP_12287	0.006541	5.12231	2.26495e-19	4.06054e-16	-	-
BSP_01913	0.006577	1.45956	0.000675168	0.00971325	ENSDARG00000062693.8	nrxn3b
BSP_06041	0.006594	1.40205	0.000344398	0.00576951	ENSDARG00000102975.2	nsg2
BSP_09488	0.006595	1.7645	2.05891e-05	0.000632835	ENSDARG00000062463.8	zc3h12b
BSP_12664	0.006614	2.07925	0.000676527	0.00972679	ENSDARG00000040123.11	zfpm2a
BSP_09902	0.006622	1.49793	0.000680444	0.00977347	ENSDARG00000069640.7	vegfc
BSP_04309	0.00664	2.06158	2.54465e-06	0.000121032	ENSDARG00000077396.4	tlcd2
BSP_18368	0.006681	1.50619	0.0001496	0.00308003	ENSDARG00000006235.11	brms1la
BSP_02304	0.006689	1.15536	0.00284968	0.0284187	ENSDARG00000112195.1	rnd1b
BSP_20817	0.006692	3.91356	9.52014e-12	2.77345e-09	ENSDARG00000036105.2	si:dkeyp-92c9.2
BSP_21462	0.006694	2.87664	3.61114e-08	3.62764e-06	ENSDARG00000020102.10	kctd16b
BSP_11163	0.006735	2.03092	2.63139e-05	0.00076851	ENSDARG00000058771.6	nav1b
BSP_10528	0.006736	3.65987	0.000723491	0.0102007	-	-
BSP_20580	0.006737	2.07963	5.48468e-07	3.45475e-05	ENSDARG00000038655.6	ajap1
BSP_02880	0.006742	1.43239	0.000280861	0.00492531	ENSDARG00000038239.4	tnpo2
BSP_01300	0.006745	1.07069	0.00589789	0.0484462	ENSDARG00000107408.2	TCF4
BSP_17306	0.006763	5.34072	4.53236e-13	1.88627e-10	-	-
BSP_06519	0.006764	1.1311	0.00415825	0.0374179	ENSDARG00000098826.2	plcl2
BSP_08383	0.006766	1.86021	2.11024e-05	0.000645424	ENSDARG00000061017.9	spns2
BSP_02693	0.006775	1.88093	2.6902e-06	0.000126407	ENSDARG00000086985.5	klc4
BSP_20397	0.006787	2.16508	1.49919e-07	1.18441e-05	ENSDARG00000101054.3	syn2b
BSP_11896	0.006799	1.60481	0.000171947	0.00341055	ENSDARG00000056101.7	kcnd3
BSP_18057	0.006862	1.64423	6.78945e-05	0.00166739	ENSDARG00000079307.6	si:dkey-205h13.1
BSP_17434	0.006876	1.18674	0.00222634	0.0236247	ENSDARG00000015860.10	mtmr9
BSP_14569	0.006879	1.89474	7.23476e-06	0.000279624	ENSDARG00000037145.7	slc8a4b
BSP_01683	0.006879	1.87812	3.20354e-05	0.000897376	-	-
BSP_19963	0.006893	1.69382	3.47149e-05	0.000960887	ENSDARG00000116703.1	dbpb
BSP_19272	0.006897	4.64075	4.88102e-20	1.03416e-16	-	-
BSP_21729	0.006916	2.68801	7.64883e-10	1.34033e-07	ENSDARG00000027249.6	btg1
BSP_11714	0.006923	1.2338	0.00165053	0.0189214	ENSDARG00000063264.8	pcdh9
BSP_16396	0.006954	1.74545	1.34414e-05	0.00045139	ENSDARG00000116087.1	kctd4
BSP_09641	0.006957	1.28501	0.000929398	0.0123141	ENSDARG00000054320.8	ap2a1
BSP_01660	0.006999	1.69212	6.1615e-05	0.00153912	ENSDARG00000060393.6	fibcd1
BSP_22668	0.007001	2.06234	5.33798e-07	3.3991e-05	-	-
BSP_15090	0.007007	1.2733	0.00155934	0.0181741	ENSDARG00000026383.9	si:dkey-27j5.5
BSP_08978	0.007023	3.00918	8.0065e-09	9.71872e-07	ENSDARG00000068168.5	hes2.2
BSP_09233	0.007064	1.50249	0.000136362	0.00287525	ENSDARG00000042948.5	dnajc5aa
BSP_21634	0.007065	1.9065	2.30893e-06	0.000110952	ENSDARG00000031681.7	atp6v0b
BSP_05467	0.007068	3.45536	8.01039e-11	1.94469e-08	-	-
BSP_08895	0.007078	1.54336	0.00013217	0.00281412	ENSDARG00000102551.2	jazf1a
BSP_22362	0.007087	1.61994	0.000420579	0.00677314	ENSDARG00000114732.1	zgc:66427
BSP_19163	0.0071	2.8777	2.63785e-11	7.00092e-09	ENSDARG00000056877.5	vamp2
BSP_17431	0.007109	2.60639	0.00144288	0.0170526	ENSDARG00000070567.6	cadpsb
BSP_21453	0.007135	1.40845	0.000517821	0.00792926	ENSDARG00000105301.2	sox8a
BSP_08534	0.007147	1.10578	0.00405319	0.0367844	ENSDARG00000116907.1	eif4a1b
BSP_22781	0.007158	1.10348	0.00552252	0.0462978	ENSDARG00000062909.7	furina
BSP_02219	0.00717	2.63374	0.00110127	0.0139566	ENSDARG00000056922.7	ltbp1
BSP_20149	0.007173	1.68797	2.2425e-05	0.00067524	ENSDARG00000038609.8	mpz
BSP_07543	0.007174	1.31548	0.000963099	0.012667	ENSDARG00000053569.5	sox3
BSP_06437	0.007193	3.00219	1.56235e-09	2.44377e-07	ENSDARG00000057296.5	cbln1
BSP_04788	0.0072	1.16129	0.0037731	0.0349123	ENSDARG00000076799.4	rnd3a
BSP_16106	0.007203	1.59971	5.5553e-05	0.00141499	ENSDARG00000020261.9	rab2a
BSP_09559	0.007211	1.70241	0.00254628	0.0260737	ENSDARG00000111540.1	CR854832.2
BSP_13368	0.007217	1.95967	1.29789e-06	6.83147e-05	ENSDARG00000114481.1	gpr37l1b
BSP_13333	0.007267	2.69991	3.36997e-09	4.80109e-07	ENSDARG00000068323.7	astn1
BSP_07780	0.007294	1.066	0.005705	0.0473127	ENSDARG00000026967.8	ap2s1
BSP_03994	0.007303	2.69143	1.3684e-05	0.000457561	ENSDARG00000006601.12	kaznb
BSP_17869	0.007321	1.51181	0.000128942	0.00278251	ENSDARG00000028067.7	bnip3lb
BSP_12624	0.007339	2.64521	8.1479e-09	9.83911e-07	ENSDARG00000113934.1	dusp3a
BSP_08575	0.007347	6.76406	1.82396e-10	3.86446e-08	ENSDARG00000087245.3	CR847844.1
BSP_16488	0.007362	1.98934	1.79266e-05	0.000565357	ENSDARG00000007184.11	zbtb16a
BSP_17641	0.007363	3.22232	1.11074e-07	9.3793e-06	ENSDARG00000076638.4	FO082781.1
BSP_04363	0.007387	1.3463	0.000847988	0.0114902	ENSDARG00000013681.11	si:dkey-42i9.6
BSP_04241	0.00739	4.34231	1.05467e-14	7.68133e-12	-	-
BSP_05094	0.007479	1.54931	0.000184621	0.00359464	-	-
BSP_11636	0.007493	2.2399	7.95714e-08	7.21592e-06	ENSDARG00000090690.3	nell2a
BSP_15744	0.007494	2.26163	1.64737e-07	1.27131e-05	ENSDARG00000063250.6	spata2
BSP_07330	0.007511	1.23395	0.00575965	0.0475671	ENSDARG00000090901.4	si:ch211-256e16.11
BSP_08401	0.007564	1.45427	0.0022301	0.0236356	ENSDARG00000036774.9	rgs12b
BSP_10662	0.007596	1.1217	0.00366906	0.0341908	ENSDARG00000003512.10	anks1b
BSP_10640	0.007599	2.32223	1.72305e-07	1.32532e-05	ENSDARG00000055897.6	zgc:154093
BSP_13186	0.00761	1.4208	0.00111413	0.014066	-	-
BSP_05767	0.007613	1.4272	0.000301865	0.00523458	ENSDARG00000112097.1	vapb
BSP_08628	0.007625	1.16107	0.00291599	0.0289069	ENSDARG00000005425.9	wdfy1
BSP_14918	0.007626	1.51821	0.000376687	0.00620856	ENSDARG00000043226.10	nfixa
BSP_13188	0.007633	1.85052	4.12821e-06	0.000179716	ENSDARG00000005122.11	atp2a2b
BSP_14917	0.007643	1.61737	4.19193e-05	0.00111914	ENSDARG00000011141.8	dpysl5a
BSP_21329	0.007665	1.23554	0.0014079	0.0167581	ENSDARG00000073883.7	clstn3
BSP_05640	0.007688	1.37415	0.000498184	0.0076841	ENSDARG00000044902.8	atp2b2
BSP_18914	0.007711	2.3667	6.54885e-06	0.000259844	-	-
BSP_18104	0.007744	2.89714	0.000190849	0.00368205	ENSDARG00000076994.5	adgra2
BSP_05688	0.007754	1.69703	0.000865754	0.0116704	ENSDARG00000069981.6	cspg5a
BSP_15664	0.007776	1.58159	5.94098e-05	0.00149203	ENSDARG00000056122.7	gdi1
BSP_07801	0.007789	1.28521	0.00116491	0.0145885	ENSDARG00000055162.7	zhx2a
BSP_07668	0.007799	1.56074	7.1757e-05	0.00175301	ENSDARG00000007791.10	ppp2r1ba
BSP_02020	0.007805	3.21314	4.61912e-12	1.49518e-09	ENSDARG00000034093.10	dclk2a
BSP_13400	0.007817	2.1354	1.36492e-07	1.09315e-05	ENSDARG00000053617.9	camk2a
BSP_11763	0.007842	1.65048	4.31791e-05	0.00114356	ENSDARG00000042946.8	hook1
BSP_02327	0.007896	1.4702	0.0019568	0.021431	ENSDARG00000104786.3	nlgn3a
BSP_18835	0.007906	4.40891	6.26476e-07	3.80225e-05	ENSDARG00000023036.8	si:dkey-23a23.2
BSP_16440	0.007907	4.06441	4.83058e-15	4.02077e-12	ENSDARG00000103720.2	zgc:162730
BSP_02792	0.007931	1.67902	2.55739e-05	0.000749778	ENSDARG00000110677.1	basp1
BSP_09211	0.007944	1.52584	0.000138224	0.00289959	ENSDARG00000017047.10	slc27a4
BSP_22379	0.007944	1.62157	0.000117773	0.00260074	ENSDARG00000033498.9	rorb
BSP_04685	0.00795	1.15235	0.00496951	0.042722	ENSDARG00000090624.4	ADGRL3
BSP_02608	0.007976	3.80144	2.06611e-13	1.02453e-10	ENSDARG00000002445.7	prdm1a
BSP_03232	0.007983	2.21732	9.22206e-07	5.2041e-05	ENSDARG00000099164.2	nacc1a
BSP_16947	0.008021	2.11715	1.30919e-06	6.8566e-05	ENSDARG00000104636.2	si:dkey-112a7.4
BSP_04973	0.008024	1.51749	0.000155593	0.00317813	ENSDARG00000015531.9	slc4a8
BSP_11142	0.008029	1.56982	0.000160313	0.00324609	ENSDARG00000021172.10	cyp2ad2
BSP_17841	0.008033	1.35763	0.000816803	0.0111651	ENSDARG00000075542.6	zfhx4
BSP_12833	0.008038	1.93862	9.44841e-05	0.00218674	ENSDARG00000100821.2	scrt1a
BSP_02567	0.008046	3.00961	1.87911e-06	9.23167e-05	ENSDARG00000043410.6	xkr6b
BSP_00985	0.008056	1.82963	5.41588e-06	0.000222615	ENSDARG00000063144.8	shisa7b
BSP_21089	0.008078	1.15387	0.00309254	0.0301947	ENSDARG00000110499.1	rbm15
BSP_08312	0.008115	1.39717	0.000337439	0.00567414	ENSDARG00000009796.11	klc1a
BSP_22179	0.008167	1.14406	0.00475272	0.0414082	ENSDARG00000101704.2	lrrc24
BSP_11979	0.008191	2.82149	6.17463e-10	1.11555e-07	-	-
BSP_04197	0.00821	1.48808	0.000161009	0.00325736	ENSDARG00000040700.5	nab1b
BSP_14138	0.00821	2.1372	4.64934e-05	0.00121613	ENSDARG00000007723.6	efnb1
BSP_22640	0.008215	1.37948	0.0017469	0.0198457	ENSDARG00000043821.8	klf7b
BSP_07868	0.008235	1.6863	3.19413e-05	0.000895817	ENSDARG00000077799.3	egr4
BSP_10409	0.008289	1.34121	0.00112978	0.0142328	ENSDARG00000054253.7	sobpa
BSP_02952	0.008302	1.34422	0.00105939	0.0135585	ENSDARG00000099359.2	CR855320.1
BSP_03046	0.008327	3.16464	1.8801e-13	9.73723e-11	ENSDARG00000102453.3	slc1a2b
BSP_18809	0.00833	2.08216	6.78561e-07	4.06543e-05	ENSDARG00000034907.8	paqr7b
BSP_09594	0.008349	1.2719	0.00175483	0.0198941	ENSDARG00000115789.1	slc4a11
BSP_02143	0.008372	1.34935	0.00106029	0.0135626	ENSDARG00000112713.1	pou3f2b
BSP_06843	0.008382	1.36961	0.0027416	0.0276246	ENSDARG00000077086.5	ankrd34ba
BSP_17548	0.008383	1.62513	0.000192684	0.00370825	ENSDARG00000067984.4	gas1b
BSP_16974	0.008396	1.20302	0.00247586	0.025532	ENSDARG00000045929.7	oaz2a
BSP_04450	0.008416	2.04	0.000330349	0.00558312	ENSDARG00000020164.9	efnb2a
BSP_04322	0.008429	1.30425	0.00211531	0.0227291	ENSDARG00000104316.1	CABZ01078055.1
BSP_06148	0.00843	2.1016	1.14285e-06	6.15131e-05	ENSDARG00000062123.8	agap1
BSP_02562	0.008432	1.48914	0.000142683	0.00296972	ENSDARG00000005924.11	serpina10a
BSP_17397	0.008437	1.33176	0.00114578	0.0143799	ENSDARG00000008867.10	rap1b
BSP_09907	0.008445	1.95506	1.26493e-06	6.71032e-05	ENSDARG00000035577.4	cds2
BSP_10033	0.008482	1.59745	0.000178794	0.0035046	ENSDARG00000069989.8	bnc2
BSP_20540	0.008486	2.16655	1.88547e-06	9.23167e-05	ENSDARG00000101687.2	CU929259.1
BSP_22635	0.008493	2.67015	0.000769661	0.0106392	-	-
BSP_11619	0.008521	1.29953	0.000904959	0.0120486	ENSDARG00000017665.9	snrkb
BSP_07009	0.008577	2.15874	9.0144e-07	5.09926e-05	ENSDARG00000113579.1	tmem184ba
BSP_21659	0.008578	3.1477	9.88303e-09	1.13465e-06	ENSDARG00000068257.7	kcne4
BSP_08813	0.008584	2.01678	2.04982e-06	9.9944e-05	ENSDARG00000036826.6	ankrd52a
BSP_04468	0.008668	1.84174	1.75591e-05	0.000556022	-	-
BSP_16432	0.008668	5.89187	5.18849e-07	3.34041e-05	ENSDARG00000101195.2	cyp1c1
BSP_19198	0.008719	1.4009	0.00144245	0.0170526	ENSDARG00000070187.6	dyrk1b
BSP_09659	0.008729	1.39921	0.00139145	0.0166389	ENSDARG00000114852.1	CR974456.1
BSP_09922	0.008733	3.12406	0.00377346	0.0349123	-	-
BSP_02458	0.008746	1.59187	8.06039e-05	0.00192672	ENSDARG00000004261.11	tmed9
BSP_20853	0.008756	1.5415	0.00013258	0.00281412	ENSDARG00000100985.3	zbtb7c
BSP_05412	0.008763	2.28263	0.000250455	0.00450392	ENSDARG00000068967.4	zgc:153372
BSP_08494	0.008779	2.08967	1.82547e-06	9.03281e-05	ENSDARG00000043226.10	nfixa
BSP_20601	0.008817	3.02887	0.000108725	0.00243883	-	-
BSP_11609	0.008822	3.03498	1.14867e-05	0.000404395	ENSDARG00000077298.5	gas1a
BSP_05218	0.008823	1.86099	4.69386e-06	0.000199262	ENSDARG00000009949.9	fndc4b
BSP_19516	0.008834	1.25656	0.00294718	0.0291513	ENSDARG00000074894.5	myorg
BSP_14551	0.008844	1.66606	3.27562e-05	0.000910999	ENSDARG00000110535.1	grm3
BSP_00373	0.008857	3.01204	3.8849e-09	5.26404e-07	ENSDARG00000088181.3	mpped1
BSP_02734	0.008875	1.4248	0.000897488	0.0119936	ENSDARG00000000069.7	dap
BSP_07916	0.008887	1.49298	0.000254182	0.0045499	ENSDARG00000038826.6	jph1b
BSP_01544	0.008893	1.31137	0.000947403	0.0124946	ENSDARG00000006192.10	gatad2ab
BSP_18544	0.008895	2.83126	2.64344e-11	7.00092e-09	ENSDARG00000069293.5	ahsg2
BSP_22401	0.008933	1.62984	0.00257177	0.0262693	ENSDARG00000075034.4	raver2
BSP_06860	0.008944	1.56486	0.000187352	0.00363566	ENSDARG00000093199.4	si:ch211-212c13.10
BSP_03856	0.008944	1.14836	0.00354929	0.0333279	ENSDARG00000062976.7	iffo1a
BSP_08997	0.008944	1.30404	0.00123177	0.0152086	ENSDARG00000053987.3	htr1b
BSP_04182	0.008945	2.1564	8.56054e-07	4.9233e-05	ENSDARG00000109337.1	nanos1
BSP_22567	0.008953	1.41123	0.000358817	0.00594777	ENSDARG00000079848.5	gmps
BSP_10979	0.008953	1.28067	0.00127022	0.0155367	ENSDARG00000114515.1	ap1s2
BSP_17621	0.008959	1.71926	1.81485e-05	0.000569271	ENSDARG00000036911.7	scamp1
BSP_17220	0.008982	1.62852	4.76788e-05	0.00124157	ENSDARG00000079251.4	nlgn2b
BSP_10213	0.008995	1.93453	2.74882e-05	0.000792873	ENSDARG00000075571.4	bicd2
BSP_00259	0.008996	1.33793	0.000693993	0.00993502	ENSDARG00000114539.1	dynll2a
BSP_00300	0.008999	2.62799	2.61157e-09	3.90162e-07	ENSDARG00000059888.6	ago3a
BSP_07651	0.009035	1.44292	0.000506539	0.00778206	ENSDARG00000070624.5	cacng7b
BSP_14712	0.009036	1.73572	3.31393e-05	0.000919459	ENSDARG00000089156.3	egr3
BSP_22960	0.009091	2.21784	0.000230027	0.00424467	ENSDARG00000035914.7	tmem167a
BSP_07745	0.009133	1.41355	0.000315907	0.00540514	ENSDARG00000011170.12	ndrg2
BSP_05486	0.009163	1.77679	0.00391538	0.0358835	ENSDARG00000115957.1	pskh1
BSP_09154	0.009173	1.68143	2.71774e-05	0.000784877	ENSDARG00000011611.10	actr1
BSP_14883	0.009197	1.37268	0.000478293	0.00745625	ENSDARG00000059680.5	fscn1a
BSP_17256	0.009209	1.77313	2.40809e-05	0.000717115	ENSDARG00000101102.2	tprn
BSP_02103	0.009242	2.04323	5.54093e-07	3.48078e-05	ENSDARG00000035970.10	ptprn2
BSP_01212	0.009249	3.69969	3.4193e-09	4.80109e-07	ENSDARG00000070470.7	sh3rf1
BSP_21123	0.009263	1.63884	0.000141521	0.00295546	ENSDARG00000078839.5	si:dkey-28o19.1
BSP_03136	0.009332	2.92414	2.54506e-08	2.68394e-06	ENSDARG00000054451.8	loxl1
BSP_18832	0.009336	1.34873	0.000525627	0.00801493	ENSDARG00000067626.4	ywhag1
BSP_05202	0.009338	1.32485	0.000886387	0.0118557	ENSDARG00000061908.6	mfsd12a
BSP_01940	0.009353	1.39607	0.000591486	0.00877477	ENSDARG00000070504.6	trpc5a
BSP_11710	0.009371	1.51887	0.000345068	0.00576951	ENSDARG00000062305.8	rims3
BSP_12247	0.009403	1.58226	0.000116377	0.00258051	ENSDARG00000003293.11	sox9a
BSP_16521	0.00948	1.38017	0.000645369	0.00938302	ENSDARG00000116233.1	si:dkey-19b23.15
BSP_20602	0.009486	2.41414	0.000607407	0.00895043	-	-
BSP_01802	0.009534	2.10257	2.87638e-05	0.000817524	ENSDARG00000070463.6	e2f3
BSP_21454	0.009544	1.95805	3.71397e-06	0.000165815	ENSDARG00000112945.1	socs5b
BSP_12931	0.009549	3.23134	4.4436e-13	1.88296e-10	-	-
BSP_18403	0.009563	2.37131	4.12882e-07	2.72595e-05	ENSDARG00000008275.10	klhl24b
BSP_14302	0.009563	1.29872	0.000904808	0.0120486	ENSDARG00000109813.1	rab7a
BSP_08929	0.009603	2.62	9.19248e-10	1.55246e-07	ENSDARG00000007412.11	slc2a1b
BSP_19481	0.009658	1.32218	0.000850514	0.0115044	ENSDARG00000020758.10	tmem178
BSP_03516	0.009689	1.83058	3.89658e-05	0.00105108	ENSDARG00000042677.6	cadm1b
BSP_21138	0.009697	1.70921	3.51689e-05	0.000968703	ENSDARG00000103311.2	fbln1
BSP_18130	0.009711	1.11005	0.00392037	0.0359152	ENSDARG00000019881.11	bsg
BSP_14226	0.009787	4.34461	6.61249e-13	2.65708e-10	-	-
BSP_15260	0.009823	1.76536	0.00022426	0.0041613	ENSDARG00000003910.11	med13b
BSP_23003	0.00985	1.47142	0.00073425	0.0103011	ENSDARG00000087070.4	znf977
BSP_00124	0.009862	1.50563	0.000159891	0.00324037	ENSDARG00000070688.5	ncalda
BSP_22425	0.009878	1.71861	0.000122768	0.00267905	-	-
BSP_23269	0.009894	2.01967	1.35772e-06	7.05441e-05	ENSDARG00000068582.7	rnf44
BSP_14171	0.009907	2.11913	1.03944e-06	5.68665e-05	ENSDARG00000101413.2	dusp7
BSP_05554	0.009917	1.32768	0.000726632	0.0102264	ENSDARG00000112366.1	arf3b
BSP_18722	0.009925	1.36683	0.00101559	0.0131795	ENSDARG00000035571.8	abhd17b
BSP_23493	0.00994	7.39412	1.19913e-13	6.4993e-11	ENSDARG00000028815.7	zgc:162945
BSP_22894	0.009952	1.15904	0.00476189	0.0414726	ENSDARG00000110185.1	myclb
BSP_09360	0.01003	1.47496	0.000339641	0.00570294	ENSDARG00000104470.3	syngr2b
BSP_10610	0.01003	2.20496	9.07129e-08	7.83021e-06	ENSDARG00000077080.5	gprc5ba
BSP_21806	0.01005	1.86151	0.000302566	0.00523505	ENSDARG00000075774.4	foxj3
BSP_23123	0.01005	2.08691	9.42734e-07	5.28158e-05	ENSDARG00000021607.8	negr1
BSP_17840	0.01008	1.56442	7.73307e-05	0.0018561	ENSDARG00000014790.11	g3bp2
BSP_20668	0.01011	2.60806	1.00217e-06	5.50863e-05	ENSDARG00000078854.4	tusc3
BSP_09766	0.01012	1.71904	0.000651877	0.00945993	ENSDARG00000069500.4	hs6st3b
BSP_07658	0.01015	1.73259	0.000246791	0.00446215	ENSDARG00000058322.5	enc3
BSP_07810	0.01016	1.73214	0.000316655	0.00541052	ENSDARG00000090617.4	ctif
BSP_05058	0.01021	1.12705	0.00423866	0.0380533	ENSDARG00000053468.10	adam10a
BSP_18459	0.01021	2.0476	6.99421e-07	4.14776e-05	ENSDARG00000070573.6	mapk3
BSP_17182	0.01022	1.16545	0.0027054	0.0273426	ENSDARG00000114820.1	nfe2l1b
BSP_16122	0.01024	1.40995	0.000628229	0.00918538	ENSDARG00000011600.12	epha4b
BSP_23752	0.01024	1.07808	0.00567609	0.047178	ENSDARG00000017294.11	gnai2b
BSP_22988	0.01025	1.19764	0.00328418	0.0314984	ENSDARG00000090398.3	CABZ01067973.1
BSP_03808	0.01026	1.30962	0.0014977	0.0175669	ENSDARG00000100055.2	tox2
BSP_17975	0.01029	1.20988	0.00248049	0.0255572	ENSDARG00000024295.8	slc11a2
BSP_06721	0.01035	1.25301	0.00149282	0.017534	ENSDARG00000070730.6	gabra5
BSP_01870	0.01035	1.32244	0.0057504	0.0475244	ENSDARG00000031387.6	cers4a
BSP_01132	0.01036	2.27977	2.83097e-07	2.02388e-05	ENSDARG00000010108.8	bri3bp
BSP_01490	0.0104	1.8599	4.54354e-06	0.000194654	ENSDARG00000075021.5	fam120a
BSP_01453	0.0104	1.3163	0.000747149	0.0104145	ENSDARG00000075830.5	syt3
BSP_09426	0.0104	1.27363	0.00151643	0.0177363	ENSDARG00000068601.6	atmin
BSP_18565	0.0104	1.48487	0.000184011	0.00358575	ENSDARG00000033662.8	scd
BSP_10410	0.01046	1.80831	0.000183193	0.00357279	ENSDARG00000100889.2	galnt18a
BSP_11777	0.01046	2.05437	3.65384e-05	0.000995982	ENSDARG00000043907.7	fgf11b
BSP_00454	0.01049	1.73082	1.32324e-05	0.000447598	ENSDARG00000045145.6	shisa9a
BSP_18075	0.01049	2.50474	2.53221e-08	2.68253e-06	ENSDARG00000038918.4	drd1b
BSP_01330	0.01053	1.1973	0.00202046	0.021912	ENSDARG00000031214.8	arcn1b
BSP_10301	0.01054	1.79391	0.000129415	0.00279015	ENSDARG00000062123.8	agap1
BSP_15565	0.01055	1.2113	0.0019338	0.0212591	ENSDARG00000115118.1	stk3
BSP_04349	0.01056	1.11449	0.005698	0.0473127	ENSDARG00000111947.1	mrpl23
BSP_19232	0.01057	1.35166	0.000633245	0.00923555	ENSDARG00000099195.2	ier2a
BSP_16128	0.01057	1.53277	0.000116257	0.00258046	ENSDARG00000040291.9	cadm4
BSP_00574	0.01061	2.51243	1.21486e-08	1.38114e-06	ENSDARG00000109456.1	pcdh1g31
BSP_19210	0.01061	1.98673	7.48519e-06	0.000286453	ENSDARG00000102067.2	grm5b
BSP_17264	0.01064	2.40748	1.11818e-07	9.40809e-06	ENSDARG00000079858.5	tmem163a
BSP_04918	0.01064	1.64972	6.59306e-05	0.00162946	ENSDARG00000111701.1	lbh
BSP_04608	0.01065	1.43788	0.00023227	0.00426916	ENSDARG00000112018.1	slc38a3a
BSP_14099	0.01065	4.2247	1.9106e-10	4.01157e-08	-	-
BSP_07943	0.01066	2.12873	1.3654e-06	7.07157e-05	ENSDARG00000116590.1	shisa9a
BSP_10420	0.01067	1.48398	0.000175051	0.00345167	ENSDARG00000098103.2	tefb
BSP_23963	0.01067	2.10322	6.93716e-07	4.12443e-05	ENSDARG00000093349.3	si:ch211-141e20.2
BSP_17880	0.01067	1.45874	0.0028599	0.0284674	ENSDARG00000008140.12	kcnab1a
BSP_17260	0.01069	1.30371	0.00328147	0.0314854	ENSDARG00000078308.5	spry2
BSP_10267	0.0107	1.4213	0.000335344	0.00565523	ENSDARG00000004415.12	tcf7l2
BSP_22321	0.0107	1.59662	4.96791e-05	0.00128504	ENSDARG00000013078.10	ywhaba
BSP_18739	0.01073	2.87448	7.08776e-10	1.26097e-07	ENSDARG00000059090.5	sstr2a
BSP_15858	0.01073	4.50299	2.0067e-05	0.000619444	-	-
BSP_11237	0.01074	1.35014	0.000605748	0.00893517	ENSDARG00000110893.1	laptm4b
BSP_04515	0.01081	1.10159	0.00580459	0.0478873	ENSDARG00000102064.2	kcna2b
BSP_01628	0.01082	1.30061	0.000860118	0.0116208	ENSDARG00000040926.8	nr2f2
BSP_07905	0.01088	2.4832	3.45347e-09	4.81956e-07	ENSDARG00000024324.6	arhgap1
BSP_11107	0.01089	1.26562	0.00329112	0.031526	ENSDARG00000013492.8	zbtb34
BSP_21619	0.0109	1.69188	0.00269798	0.0272811	ENSDARG00000036445.10	serpinh2
BSP_11767	0.0109	6.0543	2.47551e-07	1.80294e-05	ENSDARG00000020292.9	si:ch211-254n4.3
BSP_09276	0.01091	1.45886	0.000228076	0.00421869	ENSDARG00000071566.5	ppp1cab
BSP_08256	0.01094	1.86165	1.25287e-05	0.000431307	ENSDARG00000102125.2	iqsec2a
BSP_09950	0.01096	1.60362	0.000421323	0.00677663	ENSDARG00000113465.1	mpzl2b
BSP_16203	0.01102	2.36363	1.56298e-08	1.74291e-06	ENSDARG00000076179.6	ngef
BSP_12312	0.01103	6.32847	1.85185e-08	1.99811e-06	ENSDARG00000114675.1	BX324233.1
BSP_12097	0.01105	2.17063	3.2882e-07	2.25397e-05	ENSDARG00000002131.10	celf2
BSP_16667	0.01106	1.76843	0.000638513	0.00930655	ENSDARG00000076546.6	trhra
BSP_00850	0.01109	1.47141	0.000251204	0.00451045	ENSDARG00000041323.6	csdc2a
BSP_01338	0.0111	1.60611	0.000169986	0.00338896	ENSDARG00000070683.4	dkk3b
BSP_08320	0.0111	1.15169	0.0030044	0.0295695	ENSDARG00000063568.7	syt7a
BSP_21113	0.01111	1.91538	6.55574e-06	0.000259844	ENSDARG00000025189.8	cpne8
BSP_06506	0.01115	1.13603	0.00321953	0.0311346	ENSDARG00000102340.2	ptn
BSP_23187	0.01124	1.44439	0.00036274	0.00600001	ENSDARG00000024785.10	ctnna2
BSP_06032	0.01124	1.436	0.000244741	0.00443196	ENSDARG00000044153.7	ppp1cb
BSP_13637	0.01126	1.16994	0.0059528	0.0487135	ENSDARG00000028725.9	adra1aa
BSP_18007	0.01128	1.73429	0.000239973	0.00436939	ENSDARG00000017316.11	bag5
BSP_24198	0.01131	1.88951	2.476e-06	0.000118249	ENSDARG00000078529.7	adgrb1b
BSP_07666	0.01132	1.20224	0.00208117	0.0224434	ENSDARG00000111288.1	tm9sf3
BSP_06587	0.01132	1.84117	4.16769e-06	0.000180879	ENSDARG00000116664.1	dnajb5
BSP_00558	0.01132	1.73101	1.25072e-05	0.000431202	ENSDARG00000018259.9	atp1a3a
BSP_02079	0.01137	2.14328	9.55856e-07	5.32947e-05	ENSDARG00000098984.2	pid1
BSP_23087	0.01139	1.20293	0.0020261	0.0219629	ENSDARG00000040430.6	nptxra
BSP_09706	0.01141	4.40657	8.23625e-08	7.35456e-06	-	-
BSP_21437	0.01144	1.94256	1.54801e-06	7.843e-05	ENSDARG00000002127.11	stam
BSP_15522	0.01146	1.67936	0.000463266	0.00725109	ENSDARG00000016934.12	ttyh2
BSP_20250	0.01147	1.74481	0.00101462	0.0131795	ENSDARG00000006849.12	asic2
BSP_00014	0.01147	2.25484	1.5613e-07	1.22517e-05	ENSDARG00000017673.11	nova2
BSP_08913	0.01151	3.05499	7.80088e-07	4.54518e-05	-	-
BSP_02052	0.01152	1.38368	0.000653307	0.00947478	ENSDARG00000017220.11	otud7b
BSP_11829	0.01154	2.02041	2.65737e-06	0.00012537	ENSDARG00000074665.4	cdk14
BSP_09153	0.01156	1.12816	0.0054262	0.045704	ENSDARG00000052833.3	zfand3
BSP_22568	0.01161	1.22172	0.00231031	0.0242214	ENSDARG00000010710.10	msi1
BSP_12978	0.01162	1.31782	0.000963871	0.01267	ENSDARG00000026369.8	dbi
BSP_18847	0.01166	2.27607	1.99184e-05	0.000615674	ENSDARG00000044319.8	fstl4
BSP_10932	0.01167	2.03731	5.42536e-05	0.00138644	ENSDARG00000091127.3	klf15
BSP_03250	0.01169	1.33671	0.00058067	0.00864735	ENSDARG00000032865.9	pacsin1a
BSP_15167	0.01174	1.72217	0.000359326	0.00594777	ENSDARG00000079688.5	tnrc6a
BSP_12557	0.01177	1.27128	0.00107173	0.013679	ENSDARG00000115159.1	sdcbp2
BSP_16050	0.01179	2.59989	5.30103e-09	6.97999e-07	ENSDARG00000032197.7	klf12b
BSP_17921	0.01179	1.56167	0.00359651	0.0336763	ENSDARG00000104043.3	gng10
BSP_15201	0.01184	1.14802	0.00484249	0.0419958	ENSDARG00000077782.4	acer2
BSP_00194	0.01186	1.6059	0.000123478	0.002687	ENSDARG00000013422.13	slc8a1a
BSP_21585	0.01187	1.24771	0.00360512	0.0336914	ENSDARG00000078733.6	cnnm2b
BSP_11251	0.01188	2.63934	1.12681e-09	1.8494e-07	ENSDARG00000077799.3	egr4
BSP_04051	0.01188	1.21784	0.00379194	0.0350406	ENSDARG00000101019.2	ext1b
BSP_05677	0.01191	2.47311	1.30145e-06	6.83147e-05	ENSDARG00000110771.1	mef2ab
BSP_03398	0.01191	1.17377	0.00288581	0.0286809	ENSDARG00000079369.3	si:ch211-212g7.6
BSP_02822	0.01197	1.5742	0.000180917	0.00354323	ENSDARG00000011473.10	calcrla
BSP_16975	0.01199	3.08041	3.20466e-08	3.27813e-06	ENSDARG00000114049.1	CABZ01018956.1
BSP_18297	0.012	2.52425	5.4833e-08	5.19487e-06	ENSDARG00000100722.2	si:ch211-160f23.7
BSP_07395	0.012	1.35697	0.000602614	0.00890585	ENSDARG00000028699.5	crkl
BSP_08212	0.01202	2.24484	3.77941e-07	2.53112e-05	-	-
BSP_00948	0.0121	1.84597	6.10514e-06	0.000245321	ENSDARG00000059897.9	ntrk2a
BSP_13528	0.01216	3.04479	3.18756e-12	1.07666e-09	ENSDARG00000060978.8	atp2a3
BSP_15109	0.0122	2.94238	1.39528e-05	0.00046339	ENSDARG00000090690.3	nell2a
BSP_02249	0.01221	2.20531	8.80251e-07	5.00369e-05	ENSDARG00000005780.7	npy8br
BSP_02070	0.01223	1.21928	0.00210284	0.0226264	ENSDARG00000080015.5	lrrtm4l1
BSP_17989	0.01224	2.07414	4.15406e-05	0.00111281	ENSDARG00000090764.5	bcas3
BSP_02081	0.01227	1.72004	2.15418e-05	0.000654569	ENSDARG00000092359.3	si:dkeyp-113d7.10
BSP_06255	0.01227	2.6254	1.75118e-06	8.73938e-05	ENSDARG00000061352.7	bcl11aa
BSP_17178	0.01228	3.19629	2.90409e-05	0.00082339	-	-
BSP_15716	0.01228	1.57117	7.93902e-05	0.00189966	ENSDARG00000011487.9	gnaq
BSP_11578	0.01232	1.29455	0.00126034	0.0154842	ENSDARG00000116642.1	BX072573.1
BSP_17330	0.01235	1.51541	0.00151715	0.0177363	ENSDARG00000079979.4	fam89a
BSP_13289	0.01237	2.22858	4.77736e-07	3.09281e-05	ENSDARG00000010098.9	pank1b
BSP_04282	0.01241	1.40316	0.000452348	0.00713773	ENSDARG00000039335.6	st6gal2a
BSP_10732	0.01241	1.44832	0.0027999	0.0280024	ENSDARG00000042925.5	mfng
BSP_07803	0.01242	2.34683	0.000566641	0.00850911	-	-
BSP_21959	0.01244	1.20328	0.00281462	0.0281293	ENSDARG00000031618.7	unm_sa1261
BSP_14880	0.01245	1.33908	0.0010004	0.0130253	ENSDARG00000056639.7	carmil2
BSP_04770	0.01247	2.31496	0.00011648	0.00258051	ENSDARG00000114920.1	TTC28
BSP_00395	0.01248	2.10072	3.27263e-07	2.24991e-05	ENSDARG00000020645.10	slc7a3a
BSP_17310	0.01252	1.95649	2.72956e-06	0.000127741	ENSDARG00000035398.5	enc1
BSP_21055	0.01263	5.29842	9.91676e-06	0.000361125	ENSDARG00000116996.1	zgc:162945
BSP_03167	0.01269	2.13147	6.98255e-06	0.000271678	ENSDARG00000091579.3	si:ch211-66e2.5
BSP_00004	0.0127	1.48579	0.000404181	0.00655978	ENSDARG00000104179.2	rab11fip5a
BSP_07510	0.01273	1.92359	5.43668e-06	0.000223076	ENSDARG00000071209.5	oprl1
BSP_11608	0.01276	1.54055	0.000329495	0.00558253	ENSDARG00000114630.1	CR933000.1
BSP_11472	0.01277	6.00175	3.83545e-12	1.259e-09	-	-
BSP_21345	0.01281	1.27357	0.00129108	0.0157209	ENSDARG00000109334.1	golph3
BSP_09257	0.01283	1.28903	0.000957073	0.0125949	ENSDARG00000079934.3	zgc:162200
BSP_23320	0.01285	1.20396	0.00389066	0.0357112	ENSDARG00000020475.9	znrf1
BSP_18818	0.01287	1.44106	0.00024287	0.00440934	ENSDARG00000103364.2	cs
BSP_13687	0.01289	5.85458	1.24906e-12	4.69526e-10	ENSDARG00000028815.7	zgc:162945
BSP_18109	0.01293	2.42067	9.65877e-09	1.11808e-06	ENSDARG00000103800.2	prkar1b
BSP_13114	0.01294	2.17259	1.3292e-07	1.07192e-05	ENSDARG00000061644.7	ensab
BSP_01645	0.01295	1.82546	6.85479e-06	0.00026805	ENSDARG00000045130.5	klhl11
BSP_22424	0.01297	1.62017	5.83887e-05	0.00147274	ENSDARG00000076068.4	crtc1a
BSP_13586	0.01299	1.86304	1.46258e-05	0.000480097	ENSDARG00000036670.8	aplnrb
BSP_04146	0.01302	1.49467	0.000170659	0.00339656	ENSDARG00000077776.4	csnk2b
BSP_02931	0.01305	1.52931	0.0050281	0.0431302	ENSDARG00000115508.1	BX927071.1
BSP_02300	0.01308	1.32708	0.00188483	0.0209081	ENSDARG00000075858.4	fam155a
BSP_12075	0.01308	1.82977	0.000453366	0.00714464	ENSDARG00000110546.1	CR524483.2
BSP_23176	0.0132	1.51866	0.00212241	0.0227667	ENSDARG00000033901.7	msi2a
BSP_15208	0.01321	1.18146	0.00242227	0.0251351	ENSDARG00000023940.9	si:ch73-362m14.4
BSP_06322	0.01321	2.101	3.30262e-07	2.25721e-05	ENSDARG00000062082.8	hipk3b
BSP_05513	0.01325	1.1399	0.00344872	0.0326599	ENSDARG00000062217.6	kcnj3b
BSP_11435	0.01327	1.51285	0.000178304	0.00349795	ENSDARG00000012177.9	rab4b
BSP_02699	0.01333	1.42994	0.000463255	0.00725109	ENSDARG00000001781.11	tspan11
BSP_04219	0.01334	1.41667	0.000732033	0.0102962	ENSDARG00000054890.5	rgra
BSP_17098	0.01336	1.6464	0.000532328	0.00810348	ENSDARG00000040777.4	inhbb
BSP_02349	0.01337	1.90844	2.80155e-06	0.000130586	ENSDARG00000014763.8	arf2a
BSP_21948	0.01342	1.14039	0.00328141	0.0314854	ENSDARG00000009208.7	prkcda
BSP_01477	0.01343	1.63509	8.73294e-05	0.0020547	ENSDARG00000110347.1	etnk2
BSP_09278	0.01343	1.21584	0.0018677	0.0207674	ENSDARG00000097790.2	si:dkey-234i14.6
BSP_10841	0.01346	1.71983	0.000162476	0.00327567	ENSDARG00000100097.3	mafgb
BSP_18227	0.01346	2.00264	0.000705062	0.0100319	ENSDARG00000016551.11	iqsec1b
BSP_20761	0.01346	5.6826	5.50427e-06	0.000224663	-	-
BSP_08123	0.01348	1.63696	0.00140199	0.0167453	ENSDARG00000077298.5	gas1a
BSP_23644	0.01349	2.92014	1.96979e-10	4.09892e-08	ENSDARG00000075349.6	si:ch73-138n13.1
BSP_08665	0.01352	2.58479	3.70932e-09	5.08525e-07	ENSDARG00000010029.10	spon1a
BSP_05425	0.01353	2.58833	0.00379359	0.0350406	ENSDARG00000062123.8	agap1
BSP_02481	0.01356	1.62982	0.00104154	0.0134095	ENSDARG00000055900.6	zswim5
BSP_06404	0.01357	1.52375	0.000140319	0.00293562	ENSDARG00000102204.2	jph3
BSP_18006	0.01359	3.20804	1.32169e-09	2.12523e-07	-	-
BSP_01779	0.0136	1.42589	0.000259475	0.00461886	ENSDARG00000116741.1	ywhag2
BSP_06108	0.01362	1.72008	0.000161344	0.0032613	ENSDARG00000039343.9	ahcyl2
BSP_08980	0.01366	1.28486	0.000930089	0.0123163	ENSDARG00000011065.12	camk2b1
BSP_21486	0.01367	1.16689	0.00302306	0.0297281	ENSDARG00000101260.2	GPATCH2
BSP_03206	0.01369	1.14509	0.00393967	0.0360353	ENSDARG00000101914.2	metrnla
BSP_20663	0.01369	1.54401	0.00329112	0.031526	ENSDARG00000074863.6	si:dkey-112m2.1
BSP_23405	0.0137	3.05312	3.21975e-10	6.20161e-08	-	-
BSP_12822	0.01374	1.15903	0.00295185	0.0291631	ENSDARG00000070625.7	enpp5
BSP_07975	0.01378	1.35465	0.00331749	0.0316875	ENSDARG00000006601.12	kaznb
BSP_10556	0.01381	2.69368	1.85133e-06	9.14134e-05	ENSDARG00000036175.7	pcdh1b
BSP_00800	0.01383	1.63008	4.45578e-05	0.00116944	ENSDARG00000109715.1	sncgb
BSP_09533	0.01389	1.41378	0.0013867	0.0165915	ENSDARG00000114609.1	badb
BSP_17267	0.0139	1.77034	0.00032681	0.00555148	-	-
BSP_16449	0.01391	1.29926	0.000919511	0.012197	ENSDARG00000098215.2	BICD2
BSP_03738	0.01392	1.83136	0.000104134	0.00235627	-	-
BSP_17895	0.01398	1.74886	1.42528e-05	0.000469838	ENSDARG00000114867.1	BX649405.2
BSP_14269	0.01401	1.46131	0.00143766	0.0170199	ENSDARG00000042259.7	tgfbr1b
BSP_01775	0.01404	2.59638	1.03569e-07	8.77734e-06	ENSDARG00000063390.8	pvrl2l
BSP_01119	0.0141	1.72755	1.29793e-05	0.000439783	ENSDARG00000110895.1	gpm6ba
BSP_16425	0.01411	1.39913	0.000458119	0.00719469	ENSDARG00000027744.8	gadd45ba
BSP_03073	0.01413	1.57652	0.000136497	0.00287525	ENSDARG00000017010.11	scamp2l
BSP_07255	0.01418	2.07286	5.40105e-07	3.42057e-05	ENSDARG00000000503.15	stx1b
BSP_14877	0.01418	2.96029	5.75866e-07	3.57237e-05	ENSDARG00000031049.9	igsf21a
BSP_08596	0.01419	1.15523	0.00298254	0.029404	ENSDARG00000059587.6	CU928117.1
BSP_03690	0.01419	2.00759	8.69637e-06	0.000323766	ENSDARG00000111166.1	hipk2
BSP_08851	0.0142	1.72327	2.13361e-05	0.000650011	ENSDARG00000018460.11	mbnl2
BSP_17859	0.01423	3.43421	2.13148e-05	0.000650011	ENSDARG00000040123.11	zfpm2a
BSP_06434	0.01423	1.16912	0.00244994	0.0253432	ENSDARG00000068562.7	rbm33a
BSP_09535	0.01426	2.63456	0.00439177	0.0389774	ENSDARG00000015536.11	sox6
BSP_19050	0.01429	1.33055	0.000736195	0.0103011	ENSDARG00000102503.2	slc9a3r1b
BSP_10621	0.0143	1.25626	0.00129531	0.0157642	ENSDARG00000042803.6	rab3c
BSP_03598	0.01431	2.24396	2.2535e-05	0.000677678	ENSDARG00000045486.7	pawr
BSP_11129	0.01431	1.79621	0.000248995	0.00448845	ENSDARG00000059090.5	sstr2a
BSP_06311	0.01433	1.67541	2.43351e-05	0.000721569	ENSDARG00000002600.7	pcsk1
BSP_19333	0.01433	2.21132	0.000431164	0.00689212	ENSDARG00000029472.11	afdna
BSP_21901	0.01434	1.72642	0.000175718	0.00346177	ENSDARG00000044246.2	snx18b
BSP_08400	0.01436	1.13076	0.00413561	0.0372717	ENSDARG00000101098.2	LAMP5
BSP_01167	0.01439	2.04635	4.43517e-07	2.90354e-05	ENSDARG00000075815.6	slc12a5a
BSP_02644	0.01439	2.52845	6.40715e-07	3.86853e-05	ENSDARG00000045156.8	rgs9b
BSP_12729	0.01447	1.81005	0.0023024	0.0241602	ENSDARG00000044319.8	fstl4
BSP_10964	0.01452	1.09879	0.00442579	0.0392494	ENSDARG00000002564.7	syngr1a
BSP_09263	0.01454	1.58907	6.60345e-05	0.0016303	ENSDARG00000115368.1	tuft1a
BSP_05341	0.01459	1.52997	0.00140689	0.0167547	ENSDARG00000056490.9	zgc:110158
BSP_22893	0.01459	1.48575	0.000468543	0.00732877	ENSDARG00000055459.7	dlgap3
BSP_08868	0.01469	1.67225	0.000392818	0.00640659	ENSDARG00000111148.1	zgc:198371
BSP_19667	0.01469	1.1554	0.00471098	0.0411214	ENSDARG00000008859.8	mylipa
BSP_03244	0.0147	1.70234	2.40926e-05	0.000717115	ENSDARG00000037838.7	unkl
BSP_20732	0.0149	2.25298	3.76908e-08	3.77005e-06	ENSDARG00000093549.2	selenop
BSP_03847	0.01502	2.88614	1.33135e-09	2.12523e-07	ENSDARG00000044924.8	gdf11
BSP_08746	0.01503	1.38617	0.000808418	0.0110895	ENSDARG00000099164.2	nacc1a
BSP_04216	0.01505	1.41593	0.00151501	0.0177343	-	-
BSP_08601	0.01506	2.66026	8.85611e-10	1.51765e-07	ENSDARG00000062801.9	erfl3
BSP_19975	0.0151	1.28267	0.0011685	0.0146024	ENSDARG00000078075.6	zgc:101577
BSP_14616	0.01512	1.54257	0.00015746	0.00320502	ENSDARG00000090585.3	gpc1b
BSP_05737	0.01519	1.51556	0.000111176	0.00247949	ENSDARG00000099730.3	pkma
BSP_10496	0.0152	2.70435	1.45644e-10	3.17233e-08	ENSDARG00000040295.6	apoeb
BSP_07951	0.01526	1.49168	0.00266344	0.0270829	ENSDARG00000089042.3	foxb1a
BSP_07013	0.01531	4.97365	7.6833e-05	0.00184796	-	-
BSP_09939	0.01533	3.45735	9.7689e-08	8.33971e-06	ENSDARG00000086495.3	BX546500.1
BSP_21077	0.01535	1.60747	0.000103618	0.00234685	ENSDARG00000004060.8	bhlhe40
BSP_09235	0.01544	1.44181	0.000558668	0.00840563	ENSDARG00000090297.3	ldlrad2
BSP_07499	0.01546	2.27867	8.88384e-05	0.0020725	ENSDARG00000010029.10	spon1a
BSP_13995	0.01546	1.99218	1.81833e-06	9.01659e-05	ENSDARG00000069266.5	esrra
BSP_00571	0.01546	2.53462	9.6877e-05	0.00222226	ENSDARG00000001890.11	stt3b
BSP_14491	0.01551	1.26208	0.00274661	0.0276511	ENSDARG00000020085.10	slc33a1
BSP_06164	0.01552	6.00651	3.574e-07	2.40739e-05	ENSDARG00000095193.2	si:dkey-23c22.7
BSP_16692	0.01553	1.5323	9.61798e-05	0.00221718	ENSDARG00000103834.3	rbm14b
BSP_09612	0.01554	1.28211	0.00119563	0.0148536	ENSDARG00000112775.1	kcnb1
BSP_14445	0.01554	2.29825	1.23652e-07	1.01832e-05	ENSDARG00000013628.8	cd164
BSP_12310	0.01555	1.67676	0.000426207	0.00683162	ENSDARG00000071823.8	adarb2
BSP_22316	0.01555	1.65873	0.000136693	0.00287525	ENSDARG00000062420.7	nfia
BSP_02855	0.0156	2.57628	3.9579e-06	0.000174372	ENSDARG00000077002.4	igsf3
BSP_01102	0.01562	1.48635	0.000218769	0.0040789	ENSDARG00000052658.6	pptc7b
BSP_06614	0.01576	1.56647	0.00011061	0.00247159	ENSDARG00000109975.1	CR318611.1
BSP_12311	0.01582	2.33111	2.72198e-08	2.84477e-06	ENSDARG00000043835.8	rab3ab
BSP_20555	0.01585	2.75807	3.94177e-07	2.61729e-05	ENSDARG00000042277.8	efnb3b
BSP_21725	0.01599	2.31045	4.36978e-08	4.29714e-06	ENSDARG00000070074.7	lrp8
BSP_17480	0.01601	2.13846	8.57658e-07	4.9233e-05	ENSDARG00000032188.8	lrrc8aa
BSP_12758	0.01603	2.46352	1.84415e-08	1.99811e-06	ENSDARG00000116379.1	dusp4
BSP_17749	0.01603	2.47954	3.55847e-09	4.90732e-07	ENSDARG00000040623.7	fosl2
BSP_14163	0.01603	1.84449	1.01887e-05	0.000368153	ENSDARG00000114471.1	cygb2
BSP_24171	0.01604	2.24011	0.00439177	0.0389774	ENSDARG00000028213.8	ttn.2
BSP_11282	0.01605	1.92594	4.05912e-06	0.000177823	ENSDARG00000098221.2	st8sia1
BSP_02377	0.01611	1.52667	0.000117887	0.00260074	ENSDARG00000023600.7	sh3gl2a
BSP_06654	0.01613	1.2484	0.00159594	0.0184773	ENSDARG00000117010.1	hmox2b
BSP_20550	0.01614	1.20179	0.00184607	0.0205767	ENSDARG00000022045.10	map1ab
BSP_06561	0.01618	1.5066	0.000379771	0.00623755	ENSDARG00000079280.6	dhrsx
BSP_21064	0.0162	3.27804	0.000255065	0.00455521	ENSDARG00000068050.8	agbl4
BSP_08515	0.0162	1.32395	0.00080977	0.0110984	ENSDARG00000052139.8	notch3
BSP_02366	0.0162	1.3227	0.00090086	0.0120273	ENSDARG00000009870.11	mapk8b
BSP_17997	0.01622	2.8595	3.41964e-09	4.80109e-07	ENSDARG00000114798.1	CABZ01032906.1
BSP_19529	0.01622	2.33487	1.66463e-08	1.83867e-06	ENSDARG00000113354.1	atp1b2b
BSP_17744	0.01626	1.50662	0.00268448	0.0272375	ENSDARG00000087611.3	FP085398.1
BSP_02399	0.01629	1.56816	0.00155813	0.0181741	ENSDARG00000070434.4	rhov
BSP_17688	0.01635	1.46526	0.000755172	0.0105012	ENSDARG00000037895.6	ramp2
BSP_14003	0.01637	1.64902	3.8515e-05	0.00104133	ENSDARG00000057013.8	cadm3
BSP_01079	0.01642	1.90844	3.81662e-06	0.000169107	ENSDARG00000016676.10	gnao1a
BSP_21180	0.01647	1.78677	1.80364e-05	0.000566601	ENSDARG00000037415.8	dlgap1b
BSP_02127	0.01647	1.96398	2.67711e-06	0.000126046	ENSDARG00000036560.7	gpr185b
BSP_03599	0.01648	1.89685	1.76352e-05	0.000557673	ENSDARG00000099351.2	igfbp1a
BSP_01810	0.01651	4.40434	5.85951e-09	7.58677e-07	ENSDARG00000099359.2	CR855320.1
BSP_19619	0.0166	2.00071	0.000623987	0.00912909	ENSDARG00000070522.7	cacna1i
BSP_14956	0.01664	3.33016	1.28783e-06	6.80591e-05	-	-
BSP_01774	0.01664	2.03688	1.46858e-06	7.52236e-05	ENSDARG00000091433.3	abhd17aa
BSP_00725	0.01666	1.08475	0.00521649	0.0443059	ENSDARG00000089717.4	qpct
BSP_01077	0.01677	1.8092	9.95196e-05	0.00227839	ENSDARG00000078302.5	brinp1
BSP_14925	0.01677	2.21709	3.8469e-07	2.56893e-05	ENSDARG00000059933.8	plpp3
BSP_13765	0.01679	1.3711	0.000554097	0.00835843	ENSDARG00000055678.8	akap12b
BSP_00893	0.0168	1.94718	3.38115e-06	0.000153012	ENSDARG00000073728.5	gal3st3
BSP_21754	0.0168	2.62146	6.54694e-10	1.17371e-07	ENSDARG00000031796.8	ache
BSP_15892	0.01684	1.80473	4.34136e-05	0.00114716	ENSDARG00000109898.1	CR352221.1
BSP_18372	0.01686	1.6924	3.80447e-05	0.00103341	ENSDARG00000075584.5	itfg1
BSP_19028	0.01692	2.30807	3.3338e-08	3.39291e-06	ENSDARG00000110910.1	f3a
BSP_04347	0.01695	1.09642	0.00610554	0.0497399	ENSDARG00000101020.2	KHDRBS3
BSP_21231	0.01695	1.7155	2.01005e-05	0.000619658	ENSDARG00000115563.1	egr1
BSP_14528	0.01699	1.19224	0.00308056	0.030103	ENSDARG00000116859.1	BX323847.1
BSP_12146	0.01702	1.10968	0.00425085	0.038148	ENSDARG00000037488.6	canx
BSP_14538	0.01704	1.63061	0.00549665	0.0461309	ENSDARG00000099359.2	CR855320.1
BSP_05035	0.01705	1.50607	0.00138402	0.0165768	ENSDARG00000052642.6	shisa9b
BSP_08623	0.01706	1.07834	0.00533463	0.0450957	ENSDARG00000044562.4	cycsb
BSP_09960	0.0171	1.27774	0.00113414	0.0142723	ENSDARG00000030598.8	nampta
BSP_17391	0.01719	2.0284	7.12439e-07	4.21424e-05	ENSDARG00000052437.4	mia
BSP_15061	0.0172	2.15647	7.73313e-07	4.517e-05	ENSDARG00000029501.11	gsk3aa
BSP_20705	0.01722	1.46446	0.000286101	0.00500215	ENSDARG00000076796.5	dlg3
BSP_02215	0.01722	1.60421	0.00135325	0.0162823	ENSDARG00000010437.10	tent5c
BSP_21603	0.01729	2.0108	1.0265e-05	0.000370335	ENSDARG00000096755.4	si:ch211-202p1.5
BSP_20072	0.01732	3.34593	1.5131e-13	8.01462e-11	ENSDARG00000018534.13	slc6a9
BSP_14848	0.01735	1.81419	8.80384e-06	0.000327244	ENSDARG00000029353.9	serpine2
BSP_04542	0.01736	1.13235	0.00323307	0.0312137	ENSDARG00000038574.6	scg2b
BSP_17730	0.01738	1.31671	0.00101564	0.0131795	ENSDARG00000098583.2	wbp1
BSP_21431	0.01742	1.09322	0.00554962	0.0464581	ENSDARG00000055026.7	ptch2
BSP_14547	0.01743	1.43451	0.000510963	0.00783455	ENSDARG00000042826.5	egr2b
BSP_06889	0.01758	1.68834	2.67591e-05	0.000776646	ENSDARG00000035188.6	rab14l
BSP_11602	0.01763	1.13315	0.00584106	0.0481336	ENSDARG00000008279.13	map2k7
BSP_14125	0.01768	1.32291	0.000755102	0.0105012	ENSDARG00000104225.2	ndel1b
BSP_03576	0.0177	1.17788	0.00272299	0.0274608	ENSDARG00000101478.2	plppr2a
BSP_17509	0.01775	1.0631	0.00573143	0.0474406	ENSDARG00000009982.5	fam199x
BSP_04093	0.01779	1.44419	0.000568855	0.00852588	ENSDARG00000090086.3	rab11bb
BSP_10783	0.01783	1.81359	5.7663e-06	0.00023291	ENSDARG00000036008.8	caly
BSP_12349	0.01791	1.55067	8.43648e-05	0.00200021	ENSDARG00000027963.8	camkva
BSP_22859	0.01791	1.55616	0.000318626	0.00543225	ENSDARG00000104430.2	olfcj1
BSP_21228	0.01792	1.92715	1.73011e-06	8.6528e-05	ENSDARG00000110115.1	hpca
BSP_00713	0.01793	1.29341	0.00116852	0.0146024	ENSDARG00000113345.1	nfil3-5
BSP_13325	0.01796	1.44435	0.000509153	0.00781707	ENSDARG00000103588.2	prrt2
BSP_03434	0.01796	5.20047	1.62798e-05	0.000521893	ENSDARG00000086495.3	BX546500.1
BSP_02198	0.018	1.66374	0.000954347	0.0125661	ENSDARG00000094112.3	slc22a21
BSP_22509	0.01801	1.72004	0.000317633	0.00542327	ENSDARG00000100887.2	si:dkey-11f4.20
BSP_11690	0.01808	1.69122	7.23047e-05	0.00176085	ENSDARG00000056949.7	htr7a
BSP_04451	0.01808	1.4361	0.000444237	0.00703834	ENSDARG00000017338.13	kidins220b
BSP_17268	0.01814	4.91184	0.000100515	0.00228993	-	-
BSP_15118	0.01819	2.09946	3.22347e-05	0.000901876	ENSDARG00000115594.1	gria4b
BSP_01742	0.01821	2.56005	1.08079e-09	1.78644e-07	ENSDARG00000023217.9	crema
BSP_22813	0.01824	2.31028	5.06183e-07	3.2679e-05	ENSDARG00000111810.1	lhfpl4a
BSP_05269	0.01835	2.12593	8.69979e-07	4.95739e-05	ENSDARG00000057468.8	kcnc2
BSP_03500	0.01835	1.42751	0.000380884	0.00623815	ENSDARG00000000142.10	tmem267
BSP_04885	0.01837	1.96189	1.51101e-06	7.67227e-05	ENSDARG00000079620.5	amigo1
BSP_21092	0.01839	1.09016	0.00486639	0.0421778	ENSDARG00000058358.5	krt8
BSP_04824	0.01839	2.35442	0.000205498	0.00389694	ENSDARG00000105614.2	si:ch211-212k18.13
BSP_14017	0.01852	1.94211	0.00115293	0.0144541	ENSDARG00000087306.3	CABZ01038521.1
BSP_01952	0.01858	5.60935	3.41535e-10	6.51761e-08	-	-
BSP_19207	0.01869	1.53361	0.000844132	0.0114446	ENSDARG00000002656.12	stxbp5a
BSP_23348	0.01869	1.63401	0.000122168	0.00267089	ENSDARG00000034871.9	mid2
BSP_16261	0.01869	1.5362	0.000110524	0.00247159	ENSDARG00000027041.11	pcdh17
BSP_20747	0.0187	1.88404	0.000299805	0.0052066	ENSDARG00000099841.2	prkcab
BSP_17339	0.01874	2.10181	1.88404e-06	9.23167e-05	-	-
BSP_19079	0.01881	1.11868	0.00405085	0.036778	ENSDARG00000102482.2	zgc:165573
BSP_05186	0.01881	1.59687	0.000733963	0.0103011	ENSDARG00000071823.8	adarb2
BSP_10506	0.01888	1.59957	0.000264835	0.00469371	ENSDARG00000062552.5	lpar6a
BSP_08894	0.01896	3.73795	0.000377424	0.00621203	ENSDARG00000114675.1	BX324233.1
BSP_04664	0.01902	1.79306	3.39273e-05	0.000940203	ENSDARG00000115501.1	shisa6
BSP_04001	0.01902	1.99218	0.000307961	0.00530476	ENSDARG00000069500.4	hs6st3b
BSP_12455	0.01902	1.57546	9.05437e-05	0.0021081	ENSDARG00000114844.1	phlda2
BSP_11699	0.01907	2.56019	8.94126e-06	0.000331823	ENSDARG00000068323.7	astn1
BSP_15388	0.0192	4.3734	8.95476e-09	1.05775e-06	ENSDARG00000054378.7	pcbp3
BSP_21964	0.01921	1.43233	0.00411832	0.0371498	ENSDARG00000060929.8	rnf220a
BSP_15560	0.01924	2.30085	2.49366e-06	0.000118849	ENSDARG00000037921.4	gng13b
BSP_03742	0.01928	1.38836	0.00502597	0.0431279	ENSDARG00000055158.9	prox1a
BSP_17115	0.01929	1.44298	0.000253747	0.00454561	ENSDARG00000113842.1	s1pr1
BSP_18374	0.01937	1.43566	0.00064274	0.00935062	ENSDARG00000012968.8	rhoub
BSP_00515	0.01941	3.53705	2.90958e-12	9.97214e-10	ENSDARG00000062831.8	si:ch73-22o12.1
BSP_07254	0.01941	1.54177	8.84235e-05	0.00206552	ENSDARG00000104372.2	gnb1b
BSP_23964	0.01943	1.64335	0.000911044	0.0121054	-	-
BSP_11017	0.01946	1.15168	0.00406926	0.0368574	ENSDARG00000024642.10	pip5k1ab
BSP_10883	0.01948	1.65428	3.51749e-05	0.000968703	ENSDARG00000046022.8	tmed7
BSP_18868	0.01949	1.40439	0.00193053	0.0212591	ENSDARG00000099969.2	zgc:152863
BSP_00127	0.01955	1.72	0.000441953	0.00702124	ENSDARG00000090481.3	trarg1a
BSP_14725	0.01957	1.5186	0.000171785	0.00341024	ENSDARG00000003293.11	sox9a
BSP_08372	0.01965	2.99914	8.04979e-08	7.247e-06	ENSDARG00000007362.10	sft2d1
BSP_14898	0.01967	2.55925	2.52369e-09	3.81929e-07	ENSDARG00000038429.7	csrnp1b
BSP_11635	0.01974	1.42171	0.000443085	0.00702963	ENSDARG00000043210.8	nfic
BSP_01019	0.01976	2.34451	0.000299078	0.00519785	ENSDARG00000023484.6	rflna
BSP_19070	0.01985	2.50354	1.28291e-08	1.44442e-06	ENSDARG00000093413.4	edil3a
BSP_07052	0.01989	1.24394	0.00271717	0.0274259	ENSDARG00000098240.2	meis2a
BSP_11537	0.01989	2.1153	5.68496e-06	0.000230424	ENSDARG00000090997.3	vegfba
BSP_04739	0.01994	2.36231	0.00373444	0.034689	ENSDARG00000051926.7	plag1
BSP_14241	0.01994	2.28788	3.59637e-08	3.62764e-06	ENSDARG00000035970.10	ptprn2
BSP_10910	0.01996	1.87377	9.63186e-05	0.00221818	ENSDARG00000098792.2	znrf2b
BSP_24149	0.01996	4.98271	0.000100515	0.00228993	ENSDARG00000103852.2	pigrl4.2
BSP_06599	0.02002	1.89978	4.13316e-06	0.000179716	ENSDARG00000077709.5	iqsec2b
BSP_21745	0.02008	1.88495	0.000200958	0.00382955	ENSDARG00000116243.1	gpr26
BSP_03570	0.02021	1.4145	0.0053705	0.0453003	-	-
BSP_15027	0.02022	2.87978	0.00140652	0.0167547	-	-
BSP_04306	0.02023	2.17893	1.87065e-07	1.42011e-05	ENSDARG00000096214.2	si:ch211-197k17.3
BSP_22949	0.02035	2.84306	9.09745e-06	0.000336548	ENSDARG00000102773.3	cacna1da
BSP_14617	0.02037	1.2835	0.00146234	0.0172389	ENSDARG00000099532.2	ubl3a
BSP_14005	0.02038	2.81062	9.36508e-11	2.20467e-08	ENSDARG00000059897.9	ntrk2a
BSP_17728	0.02039	1.10524	0.00413348	0.0372668	ENSDARG00000090752.4	plk2a
BSP_15460	0.0204	1.92092	1.79929e-06	8.94123e-05	ENSDARG00000010816.13	slc7a14a
BSP_16538	0.0204	1.06218	0.00570951	0.0473127	ENSDARG00000015566.12	dnmt3ab
BSP_11774	0.02044	1.92713	6.83467e-06	0.000267712	ENSDARG00000018524.7	midn
BSP_04719	0.02048	1.14582	0.00307891	0.0300995	ENSDARG00000109528.1	krt18a.1
BSP_10660	0.02049	1.85751	0.000264594	0.00469301	ENSDARG00000062510.9	bcl11ba
BSP_02031	0.0205	1.28616	0.00199713	0.0217501	ENSDARG00000055036.7	itih3a
BSP_02868	0.02055	1.2964	0.00119364	0.0148368	ENSDARG00000056075.8	rca2.1
BSP_17347	0.02057	3.32503	0.000808147	0.0110895	-	-
BSP_15147	0.02058	1.43136	0.000433101	0.00691833	ENSDARG00000100409.2	camlg
BSP_06170	0.02059	1.80456	0.000947842	0.0124946	ENSDARG00000059738.8	ptprsa
BSP_12682	0.02067	4.00372	1.57824e-05	0.000511577	-	-
BSP_14483	0.02069	2.34364	6.60301e-06	0.000260389	-	-
BSP_21213	0.02076	1.59419	0.000142203	0.00296438	ENSDARG00000114472.1	ctxn3
BSP_13583	0.02077	1.3383	0.00131518	0.0159229	ENSDARG00000058425.4	rab35b
BSP_00094	0.02077	2.60973	1.58651e-07	1.23251e-05	ENSDARG00000059743.6	tmem98
BSP_05170	0.02078	2.9998	1.07108e-05	0.000382403	-	-
BSP_24155	0.02081	5.0411	5.89058e-05	0.00148417	ENSDARG00000099199.3	itchb
BSP_19193	0.02087	1.63651	0.000875773	0.0117704	ENSDARG00000074661.3	gper1
BSP_13027	0.02095	1.51855	0.00158504	0.0183969	ENSDARG00000027826.10	pudp
BSP_13071	0.02098	1.92821	4.48948e-06	0.000193048	ENSDARG00000029291.7	ipmkb
BSP_11002	0.02103	1.42284	0.000620611	0.00910256	ENSDARG00000096382.3	neu3.1
BSP_05143	0.02104	2.69848	3.60751e-10	6.78036e-08	ENSDARG00000020573.10	ddx3xa
BSP_15248	0.02107	1.6493	0.000329652	0.00558253	ENSDARG00000003421.11	igf2bp2a
BSP_04047	0.02122	1.98117	2.8142e-05	0.000803773	ENSDARG00000111262.1	prom1b
BSP_07892	0.02136	1.13344	0.00422527	0.0379622	ENSDARG00000058039.6	bhlhe22
BSP_14020	0.02144	1.32546	0.000974554	0.0127458	ENSDARG00000027777.10	tnfaip3
BSP_12324	0.02152	1.87167	2.80307e-05	0.000801575	ENSDARG00000080006.5	tmem41b
BSP_22240	0.02153	2.28926	4.9518e-08	4.78865e-06	ENSDARG00000079276.5	ube2ql1
BSP_19522	0.02164	1.11031	0.00493988	0.0425615	ENSDARG00000039576.8	fstl1b
BSP_13176	0.02168	1.91155	1.06967e-05	0.000382403	ENSDARG00000116617.1	spaca4l
BSP_09583	0.0218	1.14176	0.00299175	0.0294699	ENSDARG00000110707.1	si:dkey-33c12.3
BSP_05392	0.0218	2.10178	0.000520724	0.00795803	ENSDARG00000013460.9	wfikkn2a
BSP_03310	0.02181	1.07002	0.00536236	0.0452938	ENSDARG00000112077.1	csnk1a1
BSP_19696	0.0219	1.75597	1.00203e-05	0.000363757	ENSDARG00000013078.10	ywhaba
BSP_07969	0.0219	1.11153	0.00428098	0.0383741	ENSDARG00000044569.7	cldn19
BSP_11423	0.02191	2.26407	6.13551e-06	0.000246117	ENSDARG00000034493.12	grin2aa
BSP_18957	0.02192	1.3516	0.00151747	0.0177363	ENSDARG00000025974.10	magi3b
BSP_07223	0.02195	1.56172	0.0057395	0.0474537	ENSDARG00000061444.7	ugt5c1
BSP_18231	0.02198	1.60916	0.000185092	0.0036008	ENSDARG00000033184.9	prkar2aa
BSP_22809	0.022	1.39043	0.00269265	0.0272571	ENSDARG00000022727.9	epha2b
BSP_14024	0.02209	1.77345	2.11327e-05	0.000645502	ENSDARG00000098645.2	rgn
BSP_22490	0.02212	1.36431	0.000841213	0.0114317	ENSDARG00000090768.5	zp3.2
BSP_18920	0.02215	1.32892	0.00238458	0.0248657	ENSDARG00000024865.11	dscama
BSP_09714	0.02217	1.27568	0.00266698	0.0271071	ENSDARG00000067920.7	rab8a
BSP_04286	0.02217	1.40814	0.000427958	0.00685497	ENSDARG00000113197.1	slc25a14
BSP_13795	0.02217	1.14398	0.00465575	0.0407088	ENSDARG00000116664.1	dnajb5
BSP_04621	0.02219	2.48162	9.61778e-05	0.00221718	-	-
BSP_12202	0.02223	1.76894	1.04135e-05	0.00037511	ENSDARG00000052604.6	cpeb2
BSP_05683	0.02224	2.71871	0.000257187	0.00458608	ENSDARG00000103026.3	p3h2
BSP_15046	0.02224	1.07512	0.00507093	0.0434177	ENSDARG00000027419.11	gad1b
BSP_14893	0.02228	1.15833	0.00470472	0.0410821	ENSDARG00000003779.13	ctnnd2b
BSP_19407	0.0223	1.89922	4.09776e-06	0.000179179	ENSDARG00000060610.8	pcdh7b
BSP_11950	0.0224	3.20913	7.36538e-11	1.82614e-08	ENSDARG00000098612.2	chrm2a
BSP_16215	0.02244	1.09083	0.00546463	0.0459447	ENSDARG00000018967.11	gabbr1a
BSP_04776	0.02244	1.27689	0.000999869	0.0130253	ENSDARG00000023190.10	kpna4
BSP_06957	0.02248	1.83754	2.63599e-05	0.00076889	ENSDARG00000054754.6	hs6st1a
BSP_00253	0.02263	2.33076	0.000132408	0.00281412	ENSDARG00000099840.2	lpar1
BSP_18769	0.02266	1.96566	0.00102771	0.0132697	ENSDARG00000093235.3	TST
BSP_08695	0.02267	1.29372	0.00584553	0.0481368	ENSDARG00000029881.9	kcnh2a
BSP_22083	0.0227	1.05911	0.00591264	0.0484986	ENSDARG00000114075.1	ptprn2
BSP_07174	0.02272	1.21895	0.00241712	0.025104	ENSDARG00000061226.6	timp2a
BSP_19080	0.02274	2.4497	1.29945e-06	6.83147e-05	ENSDARG00000061718.6	znf704
BSP_00556	0.02276	1.90849	4.48936e-05	0.00117693	ENSDARG00000039392.11	wnk1b
BSP_01993	0.02278	1.37186	0.00185766	0.0206755	ENSDARG00000059832.8	adgrb3
BSP_12517	0.02288	1.77172	2.57252e-05	0.000753205	ENSDARG00000042151.7	skia
BSP_08910	0.02292	1.21593	0.00221917	0.0235917	ENSDARG00000037879.6	lfng
BSP_16347	0.02294	2.02644	0.00593804	0.0486268	ENSDARG00000007383.7	kcnk6
BSP_17205	0.02297	1.67321	0.00012831	0.00277145	ENSDARG00000033854.7	abrab
BSP_11398	0.02298	1.55952	0.000121147	0.00265361	ENSDARG00000021669.8	sec61a1
BSP_00224	0.02303	1.14308	0.00318859	0.0309146	ENSDARG00000067607.5	srebf1
BSP_20301	0.02307	1.28888	0.000877047	0.0117745	ENSDARG00000055455.6	gpm6aa
BSP_00254	0.02322	1.43198	0.00102723	0.0132697	ENSDARG00000088290.4	foxj1b
BSP_13780	0.02328	1.60145	4.58064e-05	0.00119951	ENSDARG00000076805.4	leng8
BSP_17160	0.02329	1.5486	0.00011458	0.00255053	ENSDARG00000100946.3	si:ch211-212k18.9
BSP_08074	0.0233	1.64435	0.000695518	0.00994462	ENSDARG00000112775.1	kcnb1
BSP_12428	0.02331	1.52219	0.000148261	0.00306055	ENSDARG00000079438.6	pkp3b
BSP_07505	0.02332	1.30827	0.00103505	0.0133349	ENSDARG00000087745.3	lrrc38b
BSP_19664	0.02333	1.2416	0.00207035	0.0223698	ENSDARG00000034700.9	vegfab
BSP_00566	0.02339	1.48954	0.0028599	0.0284674	ENSDARG00000114287.1	ar
BSP_12639	0.02339	1.27899	0.00453109	0.0397896	ENSDARG00000070052.8	tdrd6
BSP_05225	0.02344	1.35796	0.00331451	0.0316798	ENSDARG00000077470.5	si:dkey-193b15.8
BSP_00332	0.02361	1.35707	0.000580478	0.00864735	ENSDARG00000062510.9	bcl11ba
BSP_08526	0.02362	1.66627	3.62746e-05	0.000992273	ENSDARG00000110527.1	zgc:92027
BSP_01150	0.02362	2.1351	2.53455e-07	1.83448e-05	ENSDARG00000033928.11	ndfip2
BSP_22613	0.02364	1.86294	1.2367e-05	0.000428907	ENSDARG00000055525.6	lgalslb
BSP_03194	0.02365	1.16227	0.0030271	0.0297371	ENSDARG00000101859.2	mnta
BSP_21374	0.02366	2.26619	7.32822e-06	0.000282465	ENSDARG00000102204.2	jph3
BSP_12473	0.02368	3.13676	0.00124261	0.0153067	ENSDARG00000030364.8	angpt1
BSP_08679	0.02371	1.68775	6.2413e-05	0.0015524	ENSDARG00000011724.8	marveld1
BSP_04435	0.02371	2.35916	4.59808e-08	4.4838e-06	ENSDARG00000076899.6	slc2a13b
BSP_22054	0.02374	1.69108	8.41499e-05	0.00199951	ENSDARG00000009459.8	slc35e4
BSP_05121	0.02374	1.35018	0.00458146	0.0401645	ENSDARG00000098583.2	wbp1
BSP_15517	0.02375	1.68088	4.35676e-05	0.00114993	ENSDARG00000077329.5	nlgn2a
BSP_03170	0.02376	1.38764	0.00316565	0.0307668	ENSDARG00000013343.10	kif26ba
BSP_21417	0.02384	1.18158	0.00451079	0.0396938	ENSDARG00000111865.1	CR407586.1
BSP_09735	0.02386	1.17204	0.00236324	0.0246985	ENSDARG00000098368.3	aplp1
BSP_17565	0.02389	1.3231	0.000725152	0.0102179	ENSDARG00000087188.3	nfil3-6
BSP_14520	0.02393	3.23858	7.1464e-14	3.96557e-11	ENSDARG00000015866.8	apoa2
BSP_01289	0.02397	2.71454	6.81917e-09	8.68457e-07	ENSDARG00000051939.7	pcxb
BSP_04236	0.02397	1.31325	0.00497193	0.0427239	ENSDARG00000062517.7	si:ch211-107n13.1
BSP_13244	0.024	2.58165	0.00225838	0.0238054	-	-
BSP_18997	0.02401	1.39889	0.000374102	0.0061748	ENSDARG00000018817.9	bdnf
BSP_19880	0.02401	1.41941	0.00066261	0.00957396	ENSDARG00000099979.3	tgfbr3
BSP_09724	0.02401	1.44527	0.00279271	0.0279463	ENSDARG00000029036.5	rab32a
BSP_10383	0.02407	2.97431	2.15983e-05	0.000654578	ENSDARG00000107760.2	BX897670.1
BSP_17398	0.02415	2.29565	0.00285752	0.0284674	ENSDARG00000099291.3	lsr
BSP_13907	0.02424	1.56734	8.73684e-05	0.0020547	ENSDARG00000038308.6	ykt6
BSP_08386	0.02424	2.11447	6.07291e-07	3.71483e-05	ENSDARG00000060092.5	zgc:165481
BSP_10785	0.02429	2.23855	1.25607e-07	1.03077e-05	ENSDARG00000115470.1	rcan3
BSP_04892	0.02433	2.28614	0.000127218	0.00275552	ENSDARG00000087704.3	gfra3
BSP_13650	0.02438	1.47657	0.000164065	0.00329345	ENSDARG00000103606.3	si:ch211-151g22.1
BSP_17619	0.02444	1.33722	0.000739153	0.0103303	ENSDARG00000110465.1	fkbp1ab
BSP_20176	0.0246	2.93322	9.49301e-07	5.30561e-05	ENSDARG00000099476.2	zgc:174863
BSP_04175	0.0247	2.14693	5.33533e-07	3.3991e-05	ENSDARG00000075556.5	luzp1
BSP_11425	0.02479	2.84392	8.13165e-11	1.95378e-08	ENSDARG00000111382.1	vat1
BSP_19106	0.02479	1.59875	0.000204537	0.00389137	ENSDARG00000105115.2	si:dkey-57c15.1
BSP_06448	0.02484	1.57873	7.75378e-05	0.00185915	ENSDARG00000018743.9	scamp5a
BSP_13194	0.02493	1.49481	0.00016356	0.00328614	ENSDARG00000005842.8	cd9a
BSP_01630	0.02495	1.90978	0.000701503	0.0100118	ENSDARG00000098790.2	sowahca
BSP_06319	0.02495	2.19361	3.49027e-07	2.36466e-05	ENSDARG00000038693.6	gng7
BSP_09125	0.02499	2.05958	1.26686e-06	6.71032e-05	ENSDARG00000040309.8	pxdc1b
BSP_17235	0.02511	1.91627	1.56849e-05	0.000509127	ENSDARG00000104632.3	RERG
BSP_01379	0.02513	1.73926	2.7954e-05	0.000801575	ENSDARG00000055759.7	efhd2
BSP_14388	0.02525	1.34239	0.000760138	0.010564	ENSDARG00000053425.7	serinc2l
BSP_06725	0.02526	1.99151	4.44509e-05	0.00116856	ENSDARG00000100872.2	otud1
BSP_12550	0.02529	1.29222	0.00199148	0.0217089	ENSDARG00000062190.7	PDE3B
BSP_12946	0.02531	1.63545	4.81473e-05	0.00125097	ENSDARG00000004297.7	irf2bpl
BSP_21421	0.02531	1.98352	1.77286e-06	8.8287e-05	ENSDARG00000037588.5	bhlhe23
BSP_20423	0.02531	1.57008	0.000105264	0.00237582	ENSDARG00000061688.9	arvcfb
BSP_00883	0.02532	2.00455	0.00142209	0.0168926	ENSDARG00000088680.4	hhla2b.1
BSP_19874	0.02537	6.82873	1.06598e-10	2.48438e-08	-	-
BSP_00178	0.02538	6.61444	9.84884e-10	1.63955e-07	ENSDARG00000054378.7	pcbp3
BSP_21381	0.02539	1.71395	3.82308e-05	0.00103726	ENSDARG00000059362.6	cavin1b
BSP_11304	0.02539	2.33829	5.76338e-07	3.57237e-05	ENSDARG00000054754.6	hs6st1a
BSP_02802	0.02549	1.1639	0.00255722	0.0261627	ENSDARG00000022712.12	stat3
BSP_14921	0.02553	1.20729	0.00178721	0.0201578	ENSDARG00000036967.8	smox
BSP_02480	0.02554	1.78565	0.000128177	0.00277115	ENSDARG00000114147.1	stard14
BSP_14403	0.02556	2.86406	1.1374e-10	2.62458e-08	ENSDARG00000077513.5	ppp1r3da
BSP_09918	0.02558	1.58365	0.00032681	0.00555148	ENSDARG00000055302.7	grid2
BSP_03953	0.02561	1.1799	0.00324862	0.0313249	ENSDARG00000036414.8	si:ch73-335l21.1
BSP_20913	0.02568	1.37699	0.000586564	0.00871841	ENSDARG00000030786.12	mpi
BSP_18700	0.0257	3.28593	0.000279381	0.00490305	-	-
BSP_05100	0.02575	4.69275	0.000403756	0.00655746	-	-
BSP_18086	0.02577	6.57328	1.52996e-09	2.40928e-07	-	-
BSP_19648	0.02578	2.19951	2.06148e-06	0.000100094	ENSDARG00000023933.10	skila
BSP_07134	0.02583	2.24332	1.60717e-05	0.000518073	ENSDARG00000004592.12	gpr22a
BSP_08964	0.02589	1.19986	0.00222892	0.0236339	ENSDARG00000093286.2	CABZ01039782.1
BSP_07677	0.02595	2.16484	8.26988e-07	4.78258e-05	ENSDARG00000077473.4	mych
BSP_10969	0.02598	1.16871	0.00294815	0.0291513	ENSDARG00000056600.6	papss2b
BSP_21689	0.02604	2.2693	8.99282e-08	7.79133e-06	ENSDARG00000074849.4	rac1a
BSP_15082	0.02607	1.08573	0.00594799	0.0486912	ENSDARG00000039196.10	greb1l
BSP_07870	0.02613	1.81725	0.000358472	0.00594777	ENSDARG00000054584.6	FO681288.1
BSP_15616	0.02614	1.40311	0.00143153	0.0169961	ENSDARG00000058647.7	hck
BSP_01443	0.02622	1.28771	0.00188701	0.020918	ENSDARG00000015515.5	mc4r
BSP_12787	0.02623	1.29031	0.00272936	0.0275132	ENSDARG00000018383.8	frzb
BSP_18780	0.02627	3.18997	2.12656e-10	4.34752e-08	ENSDARG00000007678.11	ttyh3b
BSP_23858	0.02632	1.56287	0.000484656	0.00753529	ENSDARG00000024785.10	ctnna2
BSP_19898	0.02633	2.03259	3.04734e-05	0.000856984	-	-
BSP_08874	0.02638	1.75419	4.20171e-05	0.00111914	ENSDARG00000003927.8	cldn12
BSP_05299	0.02639	1.69787	2.06208e-05	0.000632835	ENSDARG00000009020.9	cnr1
BSP_06330	0.02642	3.86863	4.73305e-14	2.75771e-11	ENSDARG00000000796.12	nr4a1
BSP_06504	0.02644	3.35856	8.11863e-07	4.71853e-05	ENSDARG00000099732.2	gfra1a
BSP_17798	0.02646	3.76787	8.80578e-08	7.71532e-06	ENSDARG00000039325.7	pmepa1
BSP_07818	0.02646	1.37673	0.00052911	0.00805977	ENSDARG00000018602.10	rab5aa
BSP_06340	0.02648	1.24248	0.0023904	0.0249042	ENSDARG00000057287.6	slc25a16
BSP_14757	0.02652	2.06389	3.98598e-06	0.000174948	ENSDARG00000038489.6	b3gnt7
BSP_19579	0.02658	1.28428	0.00120057	0.014907	ENSDARG00000022995.7	clic4
BSP_10787	0.02663	1.89238	2.15728e-05	0.000654578	ENSDARG00000088708.3	ngfra
BSP_00978	0.02667	1.61902	0.000462801	0.00725109	ENSDARG00000103042.2	ddah1
BSP_16066	0.02674	2.78576	1.28665e-07	1.05217e-05	ENSDARG00000074381.6	farp1
BSP_16965	0.02675	1.85546	4.91146e-06	0.000205696	ENSDARG00000022659.8	snx4
BSP_19970	0.02677	2.38374	3.13161e-07	2.17272e-05	ENSDARG00000011334.9	ncaldb
BSP_23028	0.02679	2.10658	3.4656e-07	2.35479e-05	ENSDARG00000078954.7	rxrba
BSP_12039	0.02681	2.57273	5.69734e-08	5.33262e-06	ENSDARG00000111767.1	tent5d
BSP_21445	0.02686	2.97278	2.66975e-07	1.92635e-05	ENSDARG00000109341.1	tnfsf12
BSP_22181	0.02691	1.91647	7.2473e-05	0.0017627	ENSDARG00000089109.4	bcl2b
BSP_09638	0.02698	3.16218	7.33251e-06	0.000282465	ENSDARG00000036106.7	rgs18
BSP_02502	0.02701	2.92928	8.9641e-11	2.13181e-08	ENSDARG00000005783.10	ncanb
BSP_12408	0.02713	3.11064	7.8553e-09	9.63555e-07	ENSDARG00000088227.4	tmem163b
BSP_03611	0.02716	1.19289	0.00200941	0.0218456	ENSDARG00000043864.8	nptnb
BSP_18873	0.02721	2.57061	1.80777e-08	1.97802e-06	ENSDARG00000108781.2	C14orf132
BSP_01534	0.02726	1.98917	1.35906e-06	7.05441e-05	ENSDARG00000099196.2	cplx3a
BSP_23965	0.02726	2.21012	0.00124261	0.0153067	-	-
BSP_18579	0.02732	5.76515	9.92651e-12	2.85614e-09	ENSDARG00000100947.2	mafk
BSP_13926	0.02736	1.30893	0.0011044	0.0139783	ENSDARG00000098075.2	sh3bgrl3
BSP_02760	0.02743	1.45099	0.00222482	0.0236226	ENSDARG00000091306.5	kcnn1a
BSP_12511	0.02758	1.14916	0.00333241	0.0318169	ENSDARG00000019451.11	pcsk2
BSP_21927	0.02762	1.35534	0.000715677	0.0101643	ENSDARG00000000730.14	slc6a22.1
BSP_15757	0.02765	1.48483	0.000181717	0.00355294	ENSDARG00000031819.5	eif4ebp2
BSP_02584	0.02765	1.58573	5.77958e-05	0.00146571	ENSDARG00000015537.11	gad2
BSP_22622	0.02768	1.11224	0.00446786	0.0395246	ENSDARG00000041728.8	man1a2
BSP_02961	0.02773	1.47221	0.000608981	0.00896583	ENSDARG00000115501.1	shisa6
BSP_16806	0.02784	2.93489	6.33205e-07	3.83311e-05	ENSDARG00000026787.10	aqp7
BSP_11631	0.02789	4.51566	3.08213e-17	3.59161e-14	ENSDARG00000044034.6	tmem86a
BSP_22449	0.02789	1.94643	0.000109433	0.00245	ENSDARG00000111839.1	gria3b
BSP_22361	0.02793	1.66577	0.000951205	0.0125318	ENSDARG00000019579.12	ldb2a
BSP_16846	0.02796	1.59266	0.00102241	0.0132289	ENSDARG00000052059.6	PAQR9
BSP_17473	0.02798	1.15375	0.00364927	0.0340336	ENSDARG00000111439.1	CABZ01076803.1
BSP_09455	0.028	1.64981	0.00541233	0.0456202	ENSDARG00000070100.6	si:ch211-168d1.3
BSP_13483	0.028	1.38893	0.0037541	0.0348181	ENSDARG00000080021.4	zmat3
BSP_19091	0.02806	1.15848	0.00283078	0.0282544	ENSDARG00000094280.3	usp21
BSP_13158	0.02814	2.19768	7.71771e-05	0.00185432	ENSDARG00000092731.4	mhc1uka
BSP_14463	0.0282	2.29617	0.00107496	0.0137052	ENSDARG00000073781.5	ALOXE3
BSP_04811	0.02822	1.24659	0.00131448	0.0159228	ENSDARG00000111164.1	syn1
BSP_02066	0.02842	5.46579	2.37684e-06	0.000113981	ENSDARG00000114675.1	BX324233.1
BSP_19409	0.02847	2.5166	1.29791e-07	1.05398e-05	ENSDARG00000054253.7	sobpa
BSP_15244	0.02847	1.42812	0.000595154	0.00882358	ENSDARG00000011672.12	sema3b
BSP_02358	0.0285	1.20704	0.00195559	0.0214278	ENSDARG00000112097.1	vapb
BSP_20191	0.02852	3.11886	5.75866e-07	3.57237e-05	ENSDARG00000111061.1	foxl2a
BSP_08671	0.02856	1.49365	0.000497042	0.00767156	ENSDARG00000101866.3	asic1b
BSP_17870	0.02864	1.46912	0.000196287	0.0037525	ENSDARG00000087867.3	CABZ01043955.1
BSP_16831	0.02871	1.07771	0.00613418	0.0498703	ENSDARG00000016904.6	bckdk
BSP_22888	0.02872	1.19167	0.00216495	0.0231234	ENSDARG00000035676.6	ptp4a2b
BSP_19723	0.02873	1.57581	0.000261314	0.00464529	ENSDARG00000071685.5	slco5a1a
BSP_06686	0.02879	3.73786	7.24346e-09	9.06817e-07	-	-
BSP_01596	0.02886	1.30789	0.00161629	0.0186574	ENSDARG00000041339.10	zgc:92380
BSP_07006	0.02888	1.38191	0.00124218	0.0153067	ENSDARG00000060372.7	plxna2
BSP_17766	0.02893	1.80358	2.30066e-05	0.000688309	ENSDARG00000002172.10	aplnra
BSP_00263	0.02894	1.47591	0.000570868	0.0085439	ENSDARG00000061121.7	adgrl3.1
BSP_10627	0.02895	3.79409	9.36718e-05	0.00217009	-	-
BSP_11949	0.02899	1.15478	0.00413776	0.0372766	ENSDARG00000063509.6	lrrc58b
BSP_09613	0.02901	1.75202	8.78912e-05	0.00206076	ENSDARG00000113112.1	NRXN2
BSP_04386	0.02903	1.17782	0.00548142	0.0460527	ENSDARG00000009488.7	gipc2
BSP_20851	0.02908	1.18725	0.00269015	0.0272571	ENSDARG00000043904.5	pnrc1
BSP_08699	0.02908	1.10404	0.00430062	0.0384466	ENSDARG00000099943.2	mapre2
BSP_04562	0.02919	2.76879	2.03529e-10	4.19774e-08	ENSDARG00000035858.7	cnn2
BSP_09461	0.02921	3.15737	0.00179639	0.0202255	ENSDARG00000115643.1	tbx21
BSP_19439	0.02927	1.79672	0.000599581	0.0088758	ENSDARG00000092070.5	si:ch211-15j1.3
BSP_20572	0.0293	2.11694	6.75506e-07	4.05756e-05	ENSDARG00000022531.7	ntn1b
BSP_21003	0.02931	3.5829	0.000723491	0.0102007	ENSDARG00000078308.5	spry2
BSP_23518	0.02939	2.47031	0.000175057	0.00345167	ENSDARG00000055302.7	grid2
BSP_10582	0.02942	1.09642	0.00562895	0.0469032	ENSDARG00000100773.2	zmynd19
BSP_07846	0.02953	2.30848	0.000329835	0.00558253	ENSDARG00000116610.1	agrp
BSP_14537	0.02958	1.47524	0.000245692	0.00444573	ENSDARG00000042616.6	sema3h
BSP_11580	0.02975	1.87476	8.17097e-06	0.000307646	ENSDARG00000063218.5	ppm1la
BSP_13167	0.02975	1.19356	0.00238374	0.0248657	ENSDARG00000116766.1	ypel2b
BSP_18299	0.02978	1.95373	0.00458239	0.0401645	ENSDARG00000037196.8	arid5b
BSP_13272	0.02981	1.53299	0.000206451	0.00390548	ENSDARG00000045408.7	tagln
BSP_11263	0.02985	2.64581	0.000843795	0.0114446	ENSDARG00000077710.3	nlgn1
BSP_11208	0.02986	1.06263	0.00558761	0.0466422	ENSDARG00000037905.7	cacna1aa
BSP_16366	0.02991	1.33136	0.00128273	0.0156577	ENSDARG00000116327.1	arntl2
BSP_19497	0.02992	2.40119	7.68685e-07	4.50197e-05	ENSDARG00000105115.2	si:dkey-57c15.1
BSP_00615	0.02995	1.06819	0.00582418	0.048015	ENSDARG00000009299.11	dusp8a
BSP_22291	0.02997	1.57822	6.19649e-05	0.0015462	ENSDARG00000006031.10	abat
BSP_11080	0.03002	1.08299	0.00612445	0.0498555	ENSDARG00000062562.7	egln2
BSP_19953	0.03005	1.24807	0.00529957	0.0448482	-	-
BSP_15048	0.03009	2.17839	1.19793e-05	0.000417325	ENSDARG00000037122.9	TENM2
BSP_08190	0.03023	2.83777	1.41187e-06	7.26382e-05	ENSDARG00000039241.6	prkcaa
BSP_12053	0.03024	1.08249	0.00549667	0.0461309	ENSDARG00000075261.4	timp2b
BSP_15781	0.03025	1.36833	0.00049149	0.00761242	ENSDARG00000026871.10	uchl1
BSP_12994	0.03026	1.49052	0.00136784	0.0164324	ENSDARG00000112895.1	FO834857.1
BSP_17534	0.03027	1.55835	8.73289e-05	0.0020547	ENSDARG00000094673.3	rhoab
BSP_04092	0.03031	1.27844	0.00362726	0.0338689	ENSDARG00000110988.1	AL935193.1
BSP_16286	0.03033	1.43619	0.000472395	0.00737912	ENSDARG00000112736.1	pip4p1a
BSP_21273	0.03034	2.0702	7.36375e-07	4.3448e-05	ENSDARG00000087303.3	cebpd
BSP_10601	0.03035	1.31419	0.00283787	0.0283131	ENSDARG00000079175.4	si:ch211-79k12.1
BSP_09385	0.03036	1.93355	7.38169e-06	0.000283891	ENSDARG00000057262.5	si:dkey-91i10.3
BSP_08005	0.03044	1.21826	0.00334023	0.0318655	ENSDARG00000043795.6	arhgdia
BSP_23291	0.03052	4.10368	1.14743e-07	9.58492e-06	ENSDARG00000098485.2	CU929365.1
BSP_01435	0.03063	1.81849	0.00170359	0.0194341	-	-
BSP_20413	0.03064	1.84661	0.00558725	0.0466422	ENSDARG00000013460.9	wfikkn2a
BSP_22457	0.03071	2.85479	1.04777e-06	5.71882e-05	ENSDARG00000018726.10	slco3a1
BSP_20073	0.03073	1.97933	2.07353e-06	0.000100469	ENSDARG00000060926.7	rnf19b
BSP_17110	0.03084	1.46522	0.00031277	0.00536381	ENSDARG00000043716.4	cldn5a
BSP_12544	0.03084	1.8483	6.65397e-06	0.000261513	ENSDARG00000094860.3	gpr186
BSP_20505	0.03088	1.77849	1.07712e-05	0.000383256	ENSDARG00000011042.8	pgbd5
BSP_22607	0.03092	1.99057	0.00373081	0.034683	ENSDARG00000095915.2	col6a3
BSP_18196	0.03094	2.92176	8.66196e-05	0.00204328	ENSDARG00000059773.8	SRCIN1
BSP_07382	0.03096	2.92358	5.29106e-08	5.0956e-06	ENSDARG00000057013.8	cadm3
BSP_13443	0.03118	1.82712	0.00207442	0.022393	ENSDARG00000092470.5	thbd
BSP_09692	0.03122	3.60257	9.64105e-10	1.61651e-07	ENSDARG00000058473.7	st6galnac3
BSP_13350	0.0313	2.20684	0.000520724	0.00795803	ENSDARG00000110225.1	BX000446.1
BSP_21739	0.03131	1.5367	9.10846e-05	0.00211858	ENSDARG00000091348.4	rtn3
BSP_18186	0.03135	1.55053	0.00421661	0.0378991	ENSDARG00000070681.4	c1qtnf12
BSP_22564	0.03136	1.54177	0.000134537	0.00284272	ENSDARG00000063224.7	nxph2a
BSP_01207	0.0314	1.5329	0.000620477	0.00910256	ENSDARG00000113477.1	CR848035.1
BSP_00503	0.03156	1.09699	0.00450556	0.0396788	ENSDARG00000057465.6	gfpt1
BSP_05291	0.03159	2.4993	5.39883e-08	5.13572e-06	ENSDARG00000063417.8	erf
BSP_00088	0.03168	2.00035	6.96348e-06	0.000271389	ENSDARG00000056666.7	sp8b
BSP_17939	0.03172	1.39797	0.000410648	0.00664161	ENSDARG00000101759.2	homer1b
BSP_16118	0.03175	1.1105	0.00454002	0.039853	ENSDARG00000097323.3	si:ch211-14i3.2
BSP_09563	0.03179	1.14239	0.00461068	0.0403517	ENSDARG00000015002.8	cdh4
BSP_23723	0.03198	1.14591	0.00402393	0.0366072	-	-
BSP_21693	0.03203	1.57585	0.00046003	0.00721497	ENSDARG00000101695.2	si:dkey-26m3.3
BSP_02261	0.03204	2.03878	0.0022005	0.0234392	ENSDARG00000067544.4	tcf15
BSP_20071	0.03211	1.29494	0.00157076	0.0182586	ENSDARG00000021556.8	ubl3b
BSP_22317	0.03212	2.18343	0.000688575	0.0098635	ENSDARG00000011693.6	ttc36
BSP_10878	0.03214	1.70396	0.000144393	0.00299358	ENSDARG00000068370.4	ralgps1
BSP_00506	0.03218	1.25025	0.0020157	0.0218909	ENSDARG00000063572.5	perp
BSP_02705	0.03224	1.29804	0.0021833	0.0232985	ENSDARG00000110532.1	gadd45ab
BSP_16907	0.03235	3.61252	3.63501e-13	1.59845e-10	ENSDARG00000055186.4	ccr9a
BSP_04688	0.03235	2.49886	0.000341032	0.00572217	ENSDARG00000044684.6	rbp4l
BSP_02436	0.03238	4.03513	1.27394e-05	0.000435344	ENSDARG00000086495.3	BX546500.1
BSP_22991	0.03239	2.7563	8.22204e-07	4.76674e-05	ENSDARG00000116211.1	si:dkey-5i16.5
BSP_14281	0.03241	1.54872	0.000107665	0.00242439	ENSDARG00000017466.12	ncam2
BSP_07231	0.03242	1.877	5.11138e-06	0.000211967	ENSDARG00000058821.7	sema5a
BSP_00269	0.03243	1.77913	3.62016e-05	0.00099144	ENSDARG00000011945.8	slc35e1
BSP_06880	0.03246	2.42625	1.50573e-07	1.18556e-05	ENSDARG00000113415.1	f11r.1
BSP_08474	0.03265	1.77653	4.30902e-05	0.0011425	ENSDARG00000115322.1	nat8l
BSP_07146	0.0327	1.28249	0.00276213	0.0277475	ENSDARG00000095614.4	cacna1eb
BSP_17018	0.03272	1.86495	0.000181501	0.00355169	ENSDARG00000030161.8	ppp1r14bb
BSP_11559	0.03274	1.88963	5.36801e-06	0.000221037	ENSDARG00000059409.6	abcd2
BSP_15114	0.03278	3.39913	7.46231e-12	2.28838e-09	ENSDARG00000016676.10	gnao1a
BSP_11882	0.0328	1.38481	0.00108427	0.0138128	ENSDARG00000003375.10	gng12a
BSP_13876	0.03287	1.54705	0.000127469	0.0027584	ENSDARG00000074752.5	hlfa
BSP_06885	0.03289	2.24097	0.000149766	0.00308072	ENSDARG00000101794.2	rpl26
BSP_16565	0.03298	1.08848	0.00595563	0.0487195	ENSDARG00000075597.4	flrt1b
BSP_21478	0.03305	2.00462	1.39687e-05	0.00046339	ENSDARG00000100494.2	pbx1a
BSP_03037	0.03327	1.27689	0.00184613	0.0205767	ENSDARG00000116319.1	rgs4
BSP_12126	0.03328	1.56598	0.000130171	0.0027982	ENSDARG00000078898.3	pcdh7a
BSP_04390	0.03333	2.23532	0.00167297	0.0191462	ENSDARG00000032614.11	msi2b
BSP_00670	0.03334	1.79053	8.95718e-06	0.000331885	ENSDARG00000100753.2	CABZ01076275.1
BSP_01417	0.03351	1.28469	0.0014355	0.0170085	ENSDARG00000013830.11	osbpl2b
BSP_05861	0.03352	1.56561	0.000312748	0.00536381	ENSDARG00000075468.4	vwa1
BSP_21081	0.0336	1.82787	5.4737e-06	0.000224201	ENSDARG00000036080.7	cd81a
BSP_00959	0.03372	3.3067	0.00173177	0.019717	-	-
BSP_05256	0.03375	1.91457	7.13156e-06	0.000276966	ENSDARG00000070721.8	vdrb
BSP_18391	0.03377	1.0773	0.00508702	0.0435235	ENSDARG00000114075.1	ptprn2
BSP_08338	0.03385	3.13198	3.04831e-05	0.000856984	ENSDARG00000110598.1	CR354582.1
BSP_04427	0.03386	1.86589	0.00187166	0.0207917	ENSDARG00000063407.6	LO018340.1
BSP_05022	0.0339	1.16939	0.00364441	0.0340018	ENSDARG00000103985.2	spry1
BSP_13030	0.03391	3.38925	1.99609e-11	5.5382e-09	ENSDARG00000069254.6	chrm4a
BSP_12554	0.03412	1.36999	0.000901147	0.0120273	ENSDARG00000073765.4	gna13a
BSP_12277	0.03425	2.40287	2.62722e-06	0.000124451	ENSDARG00000074082.4	gpc5c
BSP_19927	0.03425	2.10734	2.5576e-05	0.000749778	ENSDARG00000020031.6	cldn11a
BSP_21651	0.03433	1.30053	0.00588497	0.0483844	ENSDARG00000111828.1	orai1b
BSP_01860	0.03454	3.13033	3.99257e-09	5.37044e-07	ENSDARG00000115362.1	slc13a3
BSP_21527	0.03462	1.92908	1.18027e-05	0.000413643	ENSDARG00000070769.4	foxg1a
BSP_18178	0.03473	2.16593	1.86644e-07	1.42011e-05	ENSDARG00000026499.8	ppm1e
BSP_12899	0.03516	2.2372	0.00164331	0.0188851	ENSDARG00000074719.5	rab38c
BSP_20738	0.03528	4.19178	0.00327496	0.0314488	-	-
BSP_21511	0.03528	1.26473	0.00120818	0.0149775	ENSDARG00000026875.9	fam57ba
BSP_16331	0.03535	1.11601	0.00396841	0.0362413	ENSDARG00000012281.8	zgc:65851
BSP_14641	0.0354	2.53376	2.78625e-09	4.1099e-07	ENSDARG00000078076.4	nab2
BSP_08947	0.03546	1.42281	0.00039494	0.0064322	ENSDARG00000086931.3	CABZ01029822.1
BSP_17845	0.03555	4.31579	4.94183e-09	6.58139e-07	ENSDARG00000056745.8	necab2
BSP_06551	0.03557	1.77792	0.000212403	0.00398893	ENSDARG00000070161.6	vamp3
BSP_21315	0.03558	2.30528	5.70539e-07	3.57237e-05	ENSDARG00000116442.1	TENT5A
BSP_06294	0.0356	5.84196	1.64354e-06	8.30895e-05	ENSDARG00000051939.7	pcxb
BSP_06547	0.03578	2.53201	2.30886e-06	0.000110952	ENSDARG00000056624.6	vegfd
BSP_09489	0.03579	1.15163	0.00437758	0.0389404	-	-
BSP_08593	0.0358	1.39266	0.000941803	0.0124431	ENSDARG00000079323.4	rgmb
BSP_00491	0.03581	1.41174	0.000661713	0.00956693	ENSDARG00000100055.2	tox2
BSP_11346	0.03588	2.44054	1.03418e-07	8.77734e-06	ENSDARG00000076899.6	slc2a13b
BSP_10724	0.03593	1.53323	0.000702767	0.010018	ENSDARG00000077996.5	cdh24b
BSP_17314	0.03594	1.99174	0.000123325	0.002687	ENSDARG00000076411.4	cavin1a
BSP_13548	0.03606	1.16355	0.00549212	0.0461259	ENSDARG00000060626.8	dgkaa
BSP_06657	0.0361	2.23594	1.22537e-07	1.01632e-05	ENSDARG00000016963.11	slc16a1a
BSP_02411	0.03611	2.7466	1.29037e-10	2.89167e-08	ENSDARG00000037495.4	rtn4rl2b
BSP_21799	0.03624	1.80203	5.91242e-05	0.00148806	ENSDARG00000100968.2	si:ch211-1a19.3
BSP_17484	0.0363	1.75243	0.00043489	0.00693265	ENSDARG00000021539.10	ephb2b
BSP_06344	0.03639	1.59099	5.22009e-05	0.00133851	ENSDARG00000113742.1	glulb
BSP_15833	0.03647	1.33327	0.00127041	0.0155367	ENSDARG00000075393.5	spock2
BSP_03075	0.03663	2.32105	1.84579e-05	0.000576648	ENSDARG00000059906.7	sdc4
BSP_04116	0.03669	1.46209	0.000576364	0.00860521	ENSDARG00000042723.5	gfra2a
BSP_10819	0.03674	1.35329	0.001135	0.0142753	ENSDARG00000074905.4	camk1da
BSP_11112	0.03687	1.60438	0.000380873	0.00623815	ENSDARG00000078688.5	frs3
BSP_16948	0.0369	1.18061	0.00395451	0.0361569	ENSDARG00000113122.1	aldh1a2
BSP_03395	0.03694	1.14942	0.00349458	0.0329602	ENSDARG00000100869.2	adcy9
BSP_12195	0.03695	5.38234	4.80363e-06	0.000201718	-	-
BSP_23016	0.03702	1.28068	0.0013414	0.0161692	ENSDARG00000088862.3	stxbp6
BSP_00427	0.03711	2.57853	3.03377e-09	4.41906e-07	ENSDARG00000103211.2	si:dkey-19b23.8
BSP_23415	0.03719	4.18541	6.14784e-08	5.68578e-06	ENSDARG00000028815.7	zgc:162945
BSP_13011	0.03724	1.73517	4.84778e-05	0.00125676	ENSDARG00000096546.4	nrp2a
BSP_09964	0.03724	2.14503	0.000405267	0.00657283	-	-
BSP_21079	0.0374	1.99421	0.000233623	0.00427716	ENSDARG00000071209.5	oprl1
BSP_19572	0.03747	1.71998	3.49164e-05	0.000964172	ENSDARG00000036911.7	scamp1
BSP_10537	0.03751	1.19363	0.00359467	0.0336726	ENSDARG00000109371.1	pdgfaa
BSP_02660	0.03755	1.33138	0.00156038	0.0181741	ENSDARG00000043658.8	cxadr
BSP_15301	0.03762	3.70407	9.7689e-08	8.33971e-06	ENSDARG00000062797.8	nell2b
BSP_13192	0.03762	2.278	0.00110127	0.0139566	-	-
BSP_11365	0.03762	1.42308	0.000671316	0.00967575	ENSDARG00000070787.7	jupa
BSP_22334	0.03764	1.51548	0.000248707	0.00448845	ENSDARG00000101569.2	ppargc1b
BSP_23408	0.03801	2.79769	9.55212e-05	0.00220636	ENSDARG00000089079.5	si:ch211-214b16.3
BSP_23112	0.03808	1.3593	0.000716172	0.0101651	ENSDARG00000110375.1	cpda
BSP_19255	0.03809	1.7345	6.77116e-05	0.00166541	ENSDARG00000037145.7	slc8a4b
BSP_01258	0.03832	1.27625	0.00579903	0.0478584	ENSDARG00000103340.2	clic1
BSP_02509	0.03848	1.62231	0.00211334	0.0227184	ENSDARG00000023298.8	rps27.1
BSP_08655	0.03854	1.78431	4.19668e-05	0.00111914	ENSDARG00000103607.2	wtip
BSP_10884	0.03862	4.4137	0.00130564	0.0158485	-	-
BSP_17623	0.03862	2.61261	3.43974e-10	6.51761e-08	ENSDARG00000037503.8	thoc2
BSP_05306	0.03865	1.14516	0.00516216	0.0440049	ENSDARG00000014215.12	cdh13
BSP_01984	0.03878	2.18994	0.00176769	0.0199602	ENSDARG00000043466.2	kcnk3a
BSP_12665	0.03889	1.49888	0.000491577	0.00761242	ENSDARG00000107858.2	CABZ01073424.1
BSP_14930	0.03889	1.86191	0.000203591	0.00387654	ENSDARG00000067741.6	itpkcb
BSP_21572	0.0389	1.60025	0.00104774	0.0134464	ENSDARG00000099424.2	lcat
BSP_08169	0.03897	1.96281	0.0045123	0.0396938	-	-
BSP_21711	0.03915	1.76371	0.00599882	0.0489526	ENSDARG00000102724.2	zgc:153039
BSP_00532	0.0392	2.043	6.12951e-07	3.73534e-05	ENSDARG00000099389.2	cdo1
BSP_03758	0.03928	1.52668	0.00136586	0.0164171	ENSDARG00000026611.8	socs3b
BSP_11066	0.03931	1.11344	0.00425528	0.0381731	ENSDARG00000089079.5	si:ch211-214b16.3
BSP_00468	0.03932	1.25517	0.00126387	0.0155112	ENSDARG00000021975.8	ginm1
BSP_16763	0.03936	1.18125	0.00235395	0.0246124	ENSDARG00000039931.6	slc25a33
BSP_00996	0.03941	7.32511	2.71317e-13	1.29047e-10	-	-
BSP_06744	0.03956	1.6999	3.49164e-05	0.000964172	ENSDARG00000102441.2	ctnna1
BSP_13381	0.03971	1.3294	0.00360012	0.033683	ENSDARG00000061923.5	amotl2a
BSP_01586	0.03975	1.50195	0.000193203	0.00370966	ENSDARG00000116424.1	ppap2d
BSP_05460	0.03978	1.36645	0.000793151	0.0109251	ENSDARG00000041911.6	si:ch211-245h14.1
BSP_07348	0.03984	1.54899	0.00118758	0.0147715	ENSDARG00000075121.4	hbegfa
BSP_08374	0.0399	1.88721	0.000424988	0.00681676	ENSDARG00000012450.11	vmp1
BSP_09030	0.03994	2.09444	1.32899e-06	6.94474e-05	ENSDARG00000110108.1	slc8a1b
BSP_04407	0.04013	1.51252	0.000198391	0.00378682	-	-
BSP_22497	0.04034	3.35939	7.11815e-09	8.96733e-07	ENSDARG00000007823.10	atf3
BSP_03092	0.04039	1.60159	0.000449694	0.00710547	ENSDARG00000036863.7	MYO1D
BSP_20639	0.04049	1.14254	0.00370153	0.034452	ENSDARG00000029856.8	cnn3b
BSP_19011	0.0405	1.59168	0.000130269	0.0027982	ENSDARG00000031075.9	cadm1a
BSP_23036	0.0406	4.63866	0.000538544	0.0081608	ENSDARG00000028815.7	zgc:162945
BSP_20091	0.04069	1.60611	6.27051e-05	0.00155662	ENSDARG00000113411.1	lrrc4c
BSP_10577	0.04069	2.67064	3.14868e-10	6.11526e-08	ENSDARG00000113678.1	BX511082.1
BSP_03626	0.04079	1.87565	0.000224554	0.00416345	ENSDARG00000090481.3	trarg1a
BSP_19004	0.04085	1.40223	0.00222089	0.0235917	-	-
BSP_14510	0.04092	5.25342	1.26897e-05	0.000434284	-	-
BSP_09017	0.04095	2.94652	9.41144e-07	5.28158e-05	ENSDARG00000102441.2	ctnna1
BSP_07282	0.04103	1.4526	0.0019416	0.0212846	ENSDARG00000060661.7	klf8
BSP_10065	0.04103	2.01903	0.000660877	0.00956671	ENSDARG00000101795.2	CABZ01033394.1
BSP_12089	0.04111	1.07335	0.00536567	0.0452938	ENSDARG00000045228.8	stub1
BSP_00740	0.04112	1.42188	0.0012258	0.0151637	ENSDARG00000069185.9	celsr1a
BSP_21528	0.04115	1.26573	0.00126493	0.0155161	ENSDARG00000004712.9	tbr1b
BSP_16480	0.04119	2.17689	8.69856e-07	4.95739e-05	ENSDARG00000056294.5	si:ch211-183d21.3
BSP_03771	0.04123	3.35184	1.22441e-12	4.67806e-10	ENSDARG00000110910.1	f3a
BSP_22774	0.04139	1.23808	0.00516055	0.0440049	ENSDARG00000103906.2	pcdh2ab10
BSP_16998	0.04144	2.20956	0.000457251	0.00718591	ENSDARG00000091521.4	MAP3K11
BSP_12840	0.04149	2.55755	0.00133928	0.016156	ENSDARG00000052697.7	fam172a
BSP_09534	0.0415	2.31987	9.6877e-05	0.00222226	ENSDARG00000077506.8	tjp1a
BSP_13999	0.04161	2.00802	0.000276595	0.00486882	ENSDARG00000116235.1	spsb4a
BSP_21086	0.04163	3.25352	2.77131e-05	0.000797383	ENSDARG00000014215.12	cdh13
BSP_23948	0.0417	1.83255	1.33406e-05	0.00044995	ENSDARG00000036628.6	cd74b
BSP_16051	0.0419	2.30394	2.81624e-06	0.000131008	ENSDARG00000003865.9	pard6b
BSP_05668	0.04194	1.36853	0.000548677	0.00829278	ENSDARG00000062146.7	larp4b
BSP_18301	0.04206	5.40151	4.80363e-06	0.000201718	-	-
BSP_00408	0.04207	2.679	3.00997e-06	0.000138637	ENSDARG00000114304.1	vamp8
BSP_07250	0.04211	1.05706	0.00586002	0.0482252	ENSDARG00000115647.1	azin1b
BSP_02067	0.04213	1.21212	0.00261947	0.0267174	ENSDARG00000052978.8	mbnl1
BSP_15305	0.04216	5.23123	1.26897e-05	0.000434284	ENSDARG00000086495.3	BX546500.1
BSP_22122	0.04217	1.14186	0.00322343	0.0311594	ENSDARG00000063438.7	srebf2
BSP_15234	0.04222	1.39081	0.000600836	0.0088852	ENSDARG00000018896.10	mmp24
BSP_05575	0.04242	1.7575	2.39614e-05	0.000715039	ENSDARG00000013576.7	gadd45bb
BSP_20669	0.04243	1.92699	0.000934651	0.0123556	ENSDARG00000007723.6	efnb1
BSP_11889	0.04249	1.50054	0.00164165	0.0188846	ENSDARG00000102096.2	adra2b
BSP_13349	0.04267	2.91355	0.000901558	0.0120273	-	-
BSP_00684	0.04287	3.64487	1.07144e-05	0.000382403	ENSDARG00000069765.8	syngap1b
BSP_19320	0.04293	1.12641	0.00524317	0.0445001	ENSDARG00000021595.7	lhfpl3
BSP_24118	0.04307	2.41936	0.000499317	0.00769649	ENSDARG00000074782.4	adgrg3
BSP_17156	0.04312	2.6449	2.85745e-09	4.18841e-07	ENSDARG00000041449.6	spred1
BSP_10428	0.04325	1.62731	0.000205056	0.00389489	ENSDARG00000045893.6	kctd15a
BSP_10317	0.04327	2.17991	3.07612e-07	2.15292e-05	ENSDARG00000103730.3	vgll4b
BSP_02214	0.04329	1.68287	0.00176769	0.0199602	ENSDARG00000056510.8	gstk1
BSP_07897	0.04337	2.67566	2.22109e-05	0.000669661	ENSDARG00000098816.2	kcnc3b
BSP_13296	0.04342	1.7983	1.14041e-05	0.000402095	ENSDARG00000051939.7	pcxb
BSP_18022	0.04371	3.4413	6.49045e-15	5.21609e-12	ENSDARG00000075282.6	irs2b
BSP_21313	0.04381	2.5468	8.79372e-08	7.71532e-06	ENSDARG00000062335.5	nudt14
BSP_15172	0.04384	1.1225	0.00593698	0.0486268	ENSDARG00000087762.4	rab27b
BSP_23189	0.04389	1.62432	0.00138094	0.0165723	ENSDARG00000027079.8	znf804a
BSP_16229	0.04389	1.31945	0.000705012	0.0100319	ENSDARG00000041150.9	slc17a6b
BSP_10895	0.04413	1.60758	0.000297277	0.0051704	-	-
BSP_21066	0.04425	2.15277	0.000804365	0.0110469	ENSDARG00000058702.5	vax2
BSP_17108	0.04437	1.4497	0.00023848	0.004349	ENSDARG00000075282.6	irs2b
BSP_13888	0.04438	2.88506	8.65525e-08	7.64258e-06	ENSDARG00000070378.4	ccl35.2
BSP_19732	0.04441	1.66738	0.00192026	0.0211801	-	-
BSP_06498	0.04449	1.58429	0.00331532	0.0316798	ENSDARG00000090830.4	tmem132e
BSP_16060	0.04459	1.43192	0.00101495	0.0131795	ENSDARG00000110874.1	CR847537.1
BSP_13451	0.04472	1.16026	0.00354507	0.0333017	ENSDARG00000033683.9	tpma
BSP_16917	0.04478	1.26732	0.00538893	0.0454393	ENSDARG00000114108.1	BX005085.5
BSP_13070	0.04478	4.48574	7.73828e-11	1.8984e-08	-	-
BSP_02016	0.04502	1.45305	0.00027058	0.00477738	ENSDARG00000076833.5	atp1b1b
BSP_10901	0.04509	2.29381	4.39173e-06	0.000189544	ENSDARG00000098860.2	fam57a
BSP_18498	0.04516	1.67307	0.00014336	0.00297785	ENSDARG00000005468.9	irf2bp1
BSP_16170	0.04543	1.30185	0.00132935	0.016061	ENSDARG00000098497.2	hrasa
BSP_02282	0.04545	1.66603	0.000270474	0.00477738	ENSDARG00000110274.1	arl4cb
BSP_01413	0.04566	1.29558	0.00227572	0.023943	ENSDARG00000103391.2	rab9b
BSP_20414	0.0461	1.36487	0.000708324	0.0100721	ENSDARG00000116556.1	im:7142702
BSP_13582	0.04617	1.96382	1.79914e-05	0.000566601	ENSDARG00000075919.5	ccser1
BSP_22030	0.0462	1.17888	0.00282579	0.0282167	ENSDARG00000030417.8	pkd1a
BSP_07914	0.04625	1.64119	0.00081848	0.0111814	ENSDARG00000107408.2	TCF4
BSP_02536	0.04657	3.0632	8.94536e-12	2.63899e-09	ENSDARG00000055854.5	nr4a3
BSP_02525	0.04657	1.44927	0.00213186	0.0228227	ENSDARG00000003142.9	dachc
BSP_22163	0.04659	2.94745	6.9622e-06	0.000271389	ENSDARG00000062478.7	ackr3a
BSP_08822	0.04667	1.47211	0.00353637	0.0332581	ENSDARG00000025670.11	fstl3
BSP_22095	0.04668	1.74181	0.00211334	0.0227184	-	-
BSP_23155	0.0468	2.70887	0.000739779	0.0103303	ENSDARG00000114158.1	CR385053.3
BSP_16853	0.04686	1.35975	0.00162085	0.0186822	ENSDARG00000020107.10	usp2a
BSP_20165	0.04693	1.14203	0.003539	0.0332581	ENSDARG00000116501.1	gpr85
BSP_24049	0.04694	2.23811	0.00555724	0.0465052	-	-
BSP_00410	0.04695	3.90637	3.03392e-05	0.000855074	-	-
BSP_18747	0.04716	2.2084	0.00311069	0.0303338	-	-
BSP_18466	0.04717	1.7535	1.80391e-05	0.000566601	ENSDARG00000091579.3	si:ch211-66e2.5
BSP_22234	0.04724	2.6783	0.000277634	0.00487606	ENSDARG00000090624.4	ADGRL3
BSP_18954	0.04732	1.91368	4.55465e-06	0.000194772	ENSDARG00000074902.6	nol4la
BSP_14935	0.04732	3.002	0.000579296	0.00863793	ENSDARG00000088842.5	KCNB2
BSP_00777	0.04749	1.38619	0.00145254	0.0171408	ENSDARG00000030364.8	angpt1
BSP_12678	0.04749	3.12648	0.00377346	0.0349123	-	-
BSP_21493	0.04749	1.07026	0.005472	0.0459901	ENSDARG00000086033.4	tspan5a
BSP_02695	0.0481	1.83518	0.00147591	0.0173725	ENSDARG00000115711.1	CR628407.1
BSP_10156	0.04811	2.01865	2.26702e-05	0.000680865	ENSDARG00000078650.4	kcna4
BSP_01147	0.0482	1.39595	0.00297403	0.029355	ENSDARG00000006601.12	kaznb
BSP_08944	0.0482	1.70004	0.000385021	0.00630148	ENSDARG00000100555.2	aqp11
BSP_14908	0.04834	1.36638	0.000761984	0.0105707	ENSDARG00000114083.1	manf
BSP_10297	0.04849	2.81936	1.51212e-09	2.39737e-07	ENSDARG00000079912.5	rapgefl1
BSP_18912	0.0485	1.58143	9.67569e-05	0.00222226	ENSDARG00000006025.12	tp53i11b
BSP_14465	0.0485	2.729	2.354e-07	1.73615e-05	ENSDARG00000061231.8	tinagl1
BSP_20142	0.04855	1.84061	0.000210354	0.00396003	ENSDARG00000051824.7	tmeff2a
BSP_07860	0.0486	1.58235	0.000320843	0.00546606	ENSDARG00000092634.4	CABZ01000634.1
BSP_17153	0.04864	4.30553	0.00240085	0.0249572	ENSDARG00000114675.1	BX324233.1
BSP_13994	0.04871	2.13413	5.54202e-06	0.000225414	ENSDARG00000061622.8	kcng3
BSP_23035	0.04875	1.95836	3.22643e-06	0.000147153	ENSDARG00000021909.9	VSTM2A
BSP_09938	0.04889	1.36948	0.00100784	0.0131075	ENSDARG00000003519.10	aprt
BSP_21768	0.04897	1.46208	0.000204892	0.00389489	ENSDARG00000109532.1	tefa
BSP_17190	0.04899	1.84063	0.000216064	0.00404465	ENSDARG00000111233.1	pax7a
BSP_18639	0.04919	1.83283	0.00311069	0.0303338	ENSDARG00000094374.5	si:ch211-165f21.2
BSP_14932	0.04921	1.16279	0.00319828	0.0309805	ENSDARG00000021172.10	cyp2ad2
BSP_15945	0.04923	1.42791	0.000610327	0.00897997	ENSDARG00000115198.1	atxn1a
BSP_11879	0.04924	1.13155	0.00335345	0.0319654	ENSDARG00000007753.11	cpne2
BSP_05535	0.04925	1.79802	0.000195698	0.00374769	ENSDARG00000071596.9	neto1l
BSP_23042	0.04926	1.51667	0.00153365	0.0179164	ENSDARG00000070261.6	crlf3
BSP_22244	0.04927	3.67816	8.38993e-10	1.44841e-07	ENSDARG00000044276.9	spp1
BSP_10644	0.04964	2.72635	5.34472e-10	9.88604e-08	ENSDARG00000075397.5	cipca
BSP_08163	0.04994	1.71846	5.54164e-05	0.00141306	ENSDARG00000043746.8	nrxn3a
BSP_05616	0.04996	1.31086	0.00236481	0.0247038	ENSDARG00000077329.5	nlgn2a
BSP_19111	0.04996	1.96768	1.21641e-06	6.4883e-05	ENSDARG00000099265.2	slc7a5
