# Supplementary material for: Behavioral and brain- transcriptomic synchronization between the two opponents of a fighting pair of the fish Betta splendens
Source: PLoS Genet. 2020 Jun 17;16(6):e1008831. doi: 10.1371/journal.pgen.1008831 (PMC7299326; doi:10.1371/journal.pgen.1008831)
Supplement: S10 Table — (XLSX) [file pgen.1008831.s018.xlsx]

## Sheet: Sheet1
Table S10: GO terms among the synchronized genes and non-synchronized genes in the D60 group with respect to the biological process (BP) (p < 0.05).
	Synchronized genes
	Term	Number of Gene	PValue	FDR
	ion transport	54	1.44549e-06	0.00232624
	small GTPase mediated signal transduction	39	3.52892e-06	0.00567904
	transport	100	3.79793e-06	0.00611193
	calcium ion transport	15	2.93325e-05	0.0471952
	cell adhesion	36	0.000115209	0.185247
	protein homooligomerization	14	0.000125134	0.201192
	nervous system development	22	0.000196106	0.315132
	potassium ion transport	18	0.000290378	0.466291
	angiogenesis	21	0.000445097	0.713905
	regulation of ion transmembrane transport	16	0.000511365	0.819785
	homophilic cell adhesion via plasma membrane adhesion molecules	22	0.00068244	1.09263
	regulation of transcription, DNA-templated	101	0.000963359	1.53914
	circadian regulation of gene expression	5	0.00159679	2.53902
	steroid hormone mediated signaling pathway	12	0.00304924	4.7959
	cell recognition	7	0.00335018	5.25734
	neurotransmitter secretion	5	0.00343784	5.39136
	negative regulation of JAK-STAT cascade	8	0.0047823	7.42467
	negative regulation of protein kinase activity	8	0.00736156	11.2112
	synapse assembly	6	0.00806724	12.2216
	negative regulation of transcription from RNA polymerase II promoter	15	0.00870106	13.1199
	potassium ion transmembrane transport	10	0.0092949	13.9537
	calcium ion transmembrane transport	11	0.0129575	18.9327
	cell migration involved in gastrulation	10	0.013636	19.825
	rhombomere boundary formation	4	0.0158614	22.687
	heterophilic cell-cell adhesion via plasma membrane cell adhesion molecules	7	0.0163296	23.2768
	cytokine-mediated signaling pathway	9	0.0170181	24.1364
	transmembrane transport	39	0.0174335	24.6508
	regulation of short-term neuronal synaptic plasticity	3	0.0176222	24.8833
	regulation of nodal signaling pathway	3	0.0176222	24.8833
	sprouting angiogenesis	10	0.0193219	26.9478
	multicellular organismal response to stress	4	0.0209102	28.8288
	developmental pigmentation	6	0.0215638	29.5895
	cellular calcium ion homeostasis	7	0.026145	34.7116
	neuron cell-cell adhesion	4	0.0267344	35.3446
	lymph vessel development	5	0.0277834	36.4571
	positive regulation of synapse assembly	3	0.0282805	36.9779
	epiboly involved in gastrulation with mouth forming second	7	0.0291	37.8278
	myoblast fusion	4	0.0333307	42.0473
	sodium ion transport	9	0.0366042	45.1261
	endoderm development	5	0.0376288	46.0578
	vesicle fusion	8	0.0400622	48.2114
	olfactory bulb development	3	0.0408544	48.8951
	activation of MAPKKK activity	3	0.0408544	48.8951
	regulation of protein phosphorylation	3	0.0408544	48.8951
	transcription, DNA-templated	54	0.0472942	54.1458
	modulation of synaptic transmission	4	0.0487902	55.291
	otolith development	5	0.0492285	55.6214
	lymphangiogenesis	6	0.0496877	55.965
