# Supplementary material for: Behavioral and brain- transcriptomic synchronization between the two opponents of a fighting pair of the fish Betta splendens
Source: PLoS Genet. 2020 Jun 17;16(6):e1008831. doi: 10.1371/journal.pgen.1008831 (PMC7299326; doi:10.1371/journal.pgen.1008831)
Supplement: S11 Table — (XLSX) [file pgen.1008831.s019.xlsx]

## Sheet: Sheet1
	Table S11: GO terms among the synchronized genes and non-synchronized genes in the D60 group with respect to the molecular function (MF) (p < 0.05).
	Synchronized genes
	Terms	Gene	PValue	FDR					FDR
	transcription factor activity, sequence-specific DNA binding	69	1.56758e-07	0.000238031					2.35244e-05
	receptor activity	21	6.86766e-06	0.0104277					0.000105084
	protein binding	28	5.16241e-05	0.0783603					0.020248
	sequence-specific DNA binding	58	5.42938e-05	0.0824111					0.0231224
	voltage-gated ion channel activity	17	0.000137173	0.208089					0.0398986
	calcium:sodium antiporter activity	5	0.000248694	0.376965					0.0963624
	protein kinase inhibitor activity	10	0.000627887	0.949185					0.753586
	voltage-gated potassium channel activity	13	0.0006597	0.997054					0.760729
	steroid hormone receptor activity	13	0.00117843	1.77452					1.28105
	transcriptional repressor activity, RNA polymerase II core promoter proximal region sequence-specific binding	8	0.00152681	2.29346					1.47473
	transcriptional activator activity, RNA polymerase II core promoter proximal region sequence-specific binding	7	0.00312828	4.6462					4.74481
	ion channel activity	23	0.00314602	4.67197					5.35796
	delayed rectifier potassium channel activity	8	0.00357677	5.29553					8.97478
	potassium channel activity	10	0.00540184	7.89555					9.1269
	RNA polymerase II transcription factor activity, sequence-specific DNA binding	20	0.0067595	9.78628					10.9094
	calcium ion binding	54	0.00941357	13.3782					11.4255
	transcription corepressor activity	9	0.0103993	14.6778					12.9188
	transcription factor activity, RNA polymerase II core promoter proximal region sequence-specific binding	5	0.0135761	18.7435					15.5464
	cell adhesion molecule binding	7	0.0145854	19.9968					16.2109
	cadherin binding	4	0.0181606	24.2927					18.0041
	neurexin family protein binding	4	0.0181606	24.2927					21.5385
	AMPA glutamate receptor activity	3	0.0255931	32.543					22.5297
	cyclin-dependent protein kinase 5 activator activity	3	0.0255931	32.543					30.1676
	ligand-gated sodium channel activity	3	0.0255931	32.543					34.4882
	cAMP-dependent protein kinase regulator activity	3	0.0370441	43.6271					34.4882
	calcium channel activity	9	0.0376629	44.1747					38.2068
	transporter activity	19	0.046194	51.2348					40.2039
	protein dimerization activity	16	0.0480604	52.6639					40.5482
									47.8311
									51.4813
									52.2671
