# Supplementary material for: Behavioral and brain- transcriptomic synchronization between the two opponents of a fighting pair of the fish Betta splendens
Source: PLoS Genet. 2020 Jun 17;16(6):e1008831. doi: 10.1371/journal.pgen.1008831 (PMC7299326; doi:10.1371/journal.pgen.1008831)
Supplement: S12 Table — (XLSX) [file pgen.1008831.s020.xlsx]

## Sheet: Sheet1
Table S12: GO terms among the synchronized genes and non-synchronized genes in the D60 group with respect to the cellular component (CC) (p < 0.05).
	Synchronized gene
	Term	Number of gene	PValue	FDR
	membrane	420	8.06945e-09	1.0331e-05
	synapse	27	1.54597e-07	0.000197923
	plasma membrane	112	6.79572e-07	0.000870021
	integral component of membrane	402	3.93096e-06	0.00503252
	cell-cell adherens junction	10	6.44571e-05	0.0824901
	AMPA glutamate receptor complex	8	8.52035e-05	0.109027
	integral component of plasma membrane	78	0.000213063	0.272432
	cell junction	27	0.000279056	0.356675
	heterotrimeric G-protein complex	8	0.00252036	3.17914
	synaptic vesicle	7	0.00425893	5.31755
	synaptic vesicle membrane	7	0.00508154	6.3141
	chloride channel complex	5	0.00575121	7.11821
	voltage-gated potassium channel complex	9	0.00614157	7.584
	transcription factor complex	14	0.00707981	8.69476
	dendritic spine membrane	3	0.00866275	10.5409
	neuromuscular junction	4	0.0107245	12.8939
	adherens junction	4	0.0194073	22.1904
	presynapse	8	0.0203997	23.1926
	endosome	13	0.0235734	26.3182
	cyclin-dependent protein kinase 5 holoenzyme complex	3	0.0268244	29.3979
	postsynaptic membrane	10	0.0283487	30.8006
	cAMP-dependent protein kinase complex	3	0.0387913	39.7409
	cytoplasmic vesicle	8	0.0414264	41.8219
