# Supplementary material for: Behavioral and brain- transcriptomic synchronization between the two opponents of a fighting pair of the fish Betta splendens
Source: PLoS Genet. 2020 Jun 17;16(6):e1008831. doi: 10.1371/journal.pgen.1008831 (PMC7299326; doi:10.1371/journal.pgen.1008831)
Supplement: S13 Table — (XLSX) [file pgen.1008831.s021.xlsx]

## Sheet: Sheet1
Table S13: KEGG analysis using synchronized genes related to learning or memory and there are at least two genes in the pathway (p < 0.05).
	Term	Count	PValue	Genes
	Neuroactive ligand-receptor interaction	31	3.64e-08	GRM5B, GABRB4, GRIK2, APLNRA, APLNRB, NR3C1, LPAR1, GRIN2AA, SSTR2A, HTR1B, S1PR1, CNR1, CHRM2A, ADRA2B, LPAR6A, CHRM4A, GABRG2, TACR3L, OPRL1, GABRA5, HTR7A, CHRNB2B, MTNR1BB, CALCRLA, OPRD1A, GRM3, GRIA3B, NPY8BR, ADRA1AA, TRHRA, DRD1B
	Calcium signaling pathway	23	2.96e-07	GRM5B, SLC8A3, TACR3L, CAMK2B1, HTR7A, CACNA1AA, PRKACAB, GRIN2AA, ATP2B2, GNAQ, ADCY9, ATP2A3, ADRA1AA, PRKACAA, TRHRA, CHRM2A, SLC8A1A, DRD1B, SLC8A1B, CAMK2A, SLC8A4A, ATP2A2B, CACNA1DA
	Melanogenesis	15	5.91e-06	HRASA, CAMK2B1, GNAO1A, PRKACAB, KITA, MAPK1, KRAS, GSK3AA, GNAQ, ADCY9, GSK3B, PRKACAA, MAPK3, GNAI2B, CAMK2A
	Oocyte meiosis	15	5.91e-06	YWHABA, AR, CPEB2, CAMK2B1, PPP1CB, PPP1CAB, PRKACAB, MAPK1, ADCY9, YWHABL, PRKACAA, MAPK3, YWHAG1, CAMK2A, YWHAG2
	GnRH signaling pathway	14	6.19e-06	HRASA, CAMK2B1, MAPK8B, PRKACAB, CDC42, MAPK1, KRAS, GNAQ, ADCY9, PRKACAA, MAPK3, MAP2K7, CAMK2A, CACNA1DA
	Vascular smooth muscle contraction	15	1.15e-05	GNA13A, PPP1CB, PPP1CAB, PRKACAB, MAPK1, CALCRLA, PRKCEA, ADCY9, GNAQ, ADRA1AA, PRKACAA, PRKCDA, MAPK3, RHOAB, CACNA1DA
	Insulin signaling pathway	16	1.9e-05	HRASA, PRKAR1AB, FOXO1A, PDPK1B, PPP1CB, MAPK8B, PPP1CAB, PRKACAB, IRS2B, MAPK1, KRAS, GSK3AA, GSK3B, PRKAR1B, PRKACAA, MAPK3
	MAPK signaling pathway	22	2.55e-05	HRASA, RAC1A, FGF14, FOSAB, FGF13A, CACNA1AA, NR4A1, MAPK8B, STK3, PRKACAB, MAPK1, CDC42, BDNF, KRAS, PRKACAA, MAPK3, RAP1B, TAOK1A, MAP2K7, CACNA1DA, TGFBR1B, NTRK2A
	Adrenergic signaling in cardiomyocytes	16	5.1e-05	CAMK2B1, PPP1CB, ATP1A3A, PPP1CAB, PRKACAB, CREMA, ATP2B2, MAPK1, GNAQ, ADCY9, ADRA1AA, PRKACAA, MAPK3, GNAI2B, CAMK2A, CACNA1DA
	Gap junction	12	0.000296	GRM5B, PRKACAB, MAPK1, KRAS, HRASA, ADCY9, GNAQ, GNAI2B, MAPK3, PRKACAA, LPAR1, DRD1B
	FoxO signaling pathway	13	0.000952	IRS2B, FOXG1A, MAPK1, S1PR1, KRAS, HRASA, PLK2A, FOXO1A, MAPK3, PDPK1B, FOXO3B, MAPK8B, TGFBR1B
	Regulation of actin cytoskeleton	17	0.000986	LIMK1A, HRASA, GNA13A, FGF14, RAC1A, FGF13A, ITGB5, PPP1CB, PPP1CAB, NCKAP1, CDC42, MAPK1, KRAS, MAPK3, CHRM2A, RHOAB, CHRM4A
	ErbB signaling pathway	10	0.00150912	MAPK1, KRAS, HRASA, GSK3AA, CAMK2B1, GSK3B, MAPK3, MAP2K7, MAPK8B, CAMK2A
	Insulin resistance	10	0.00547793	IRS2B, GSK3AA, PRKCEA, FOXO1A, GSK3B, PRKCDA, PDPK1B, MAPK8B, PPP1CB, PPP1CAB
	Progesterone-mediated oocyte maturation	9	0.00599607	PRKACAB, MAPK1, KRAS, ADCY9, CPEB2, GNAI2B, MAPK3, PRKACAA, MAPK8B
	Dorso-ventral axis formation	5	0.00758122	NOTCH3, MAPK1, KRAS, CPEB2, MAPK3
	Focal adhesion	14	0.00810484	MAPK1, CDC42, HRASA, GSK3AA, RAC1A, GSK3B, MAPK3, ITGB5, PDPK1B, RAP1B, RHOAB, PPP1CB, MAPK8B, PPP1CAB
	Hedgehog signaling pathway	5	0.00846414	CSNK1A1, PRKACAB, GSK3AA, GSK3B, PRKACAA
	Wnt signaling pathway	10	0.0230348	CSNK1A1, PRKACAB, GSK3AA, CAMK2B1, RAC1A, GSK3B, PRKACAA, RHOAB, MAPK8B, CAMK2A
	calcium signaling is highlighted in red
