# Supplementary material for: Behavioral and brain- transcriptomic synchronization between the two opponents of a fighting pair of the fish Betta splendens
Source: PLoS Genet. 2020 Jun 17;16(6):e1008831. doi: 10.1371/journal.pgen.1008831 (PMC7299326; doi:10.1371/journal.pgen.1008831)
Supplement: S14 Table — (XLSX) [file pgen.1008831.s022.xlsx]

## Sheet: Sheet1
Table S14: Commonly enriched pathways and their constitutive components as represented among the synchronized genes in the D60 group (p < 0.05).
* p < 0.05 , *related Learning or Memory
	#Pathway	Synchronized gene symbols
	Insulin signaling pathway	prkab1a, *hrasa, *foxo1a, *PDE3B, calm2a, *mapk8b, *prkacab, *kras, *gsk3aa, *prkacaa, socs3b, pik3r2, ppp1r3da, srebf1, *prkar1ab, cbl, *pdpk1b, *ppp1cb, *ppp1cab, *irs2b, *mapk1, crkl, *gsk3b, *prkar1b, *mapk3, badb, crk, *prkar2aa, ppp1r3cb
	Cell adhesion molecules (CAMs)	*nlgn2a, *nlgn2b, cldn11a, cadm3, *cldn19, lrrc4c, f11r.1, mhc2dab, sdc4, sdc2, *cldn5a, si:dkey-11f4.20, jam3b, mpzl1l, si:ch73-22o12.1, negr1, *nlgn3a, cadm1a, mpz, *nrxn3a, lrrc4ba, *nlgn1, cadm1b, *ncam2, cd99l2
	Insulin resistance	ppp1r3da, prkab1a, srebf1, *foxo1a, *pdpk1b, *ppp1cb, *mapk8b, stat3, ppargc1b, *ppp1cab, *irs2b, *gsk3aa, *prkcea, gfpt1, *gsk3b, slc2a1b, *prkcda, socs3b, slc27a4, ppp1r3cb, pik3r2
	MAPK signaling pathway	dusp8a, *hrasa, *rac1a, *fgf14, *fosab, *cacna1aa, gadd45ab, *mapk8b, *prkacab, *cdc42, *bdnf, *kras, ppm1aa, elk4, dusp3a, *prkacaa, *taok1a, *map2k7, *tgfbr1b, *fgf13a, *cacna1i, *nr4a1, gadd45ba, pdgfaa, gadd45bb, gng12a, *stk3, dusp4, *mapk1, crkl, ppp3r1b, *mapk3, *rap1b, crk, *cacna1da, dusp7, *ntrk2a
	Calcium signaling pathway	*grm5b, *slc8a3, *camk2b1, *cacna1aa, calm2a, itpkcb, *prkacab, *grin2aa, *atp2b2, *prkacaa, *chrm2a, *slc8a1a, orai1b, *slc8a1b, *camk2a, *atp2a2b, *tacr3l, *cacna1i, *htr7a, *gnaq, *adcy9, *atp2a3, *adra1aa, ppp3r1b, *ryr1a, *trhra, *drd1b, *slc8a4a, *cacna1da
	GnRH signaling pathway	hbegfa, *hrasa, *camk2b1, calm2a, mmp2, *mapk8b, *prkacab, *mapk1, *cdc42, *kras, *gnaq, *adcy9, *prkacaa, *mapk3, *map2k7, *camk2a, *cacna1da
	ErbB signaling pathway	hbegfa, *hrasa, *camk2b1, cbl, *mapk8b, *mapk1, crkl, *kras, *gsk3aa, *gsk3b, *mapk3, badb, *map2k7, crk, *camk2a, pik3r2
	Hedgehog signaling pathway	*prkacab, *csnk1a1, *gsk3aa, *gsk3b, *prkacaa, gas1a, gas1b, ptch2
	Melanogenesis	*hrasa, *camk2b1, *gnao1a, calm2a, tcf7l2, *prkacab, *kita, *mapk1, *kras, *gsk3aa, *gnaq, *adcy9, *gsk3b, *prkacaa, *mapk3, *gnai2b, *camk2a, pomca
	Focal adhesion	*hrasa, *actn4, *rac1a, *itgb5, myl9b, *pdpk1b, pdgfaa, vav2, *ppp1cb, *mapk8b, *ppp1cab, *mapk1, vegfc, *cdc42, crkl, bcl2b, arhgap5, *gsk3aa, *gsk3b, *mapk3, col6a3, badb, *rap1b, vegfab, *rhoab, crk, pik3r2
	Adrenergic signaling in cardiomyocytes	*camk2b1, atp1b1b, calm2a, atp1b2b, *ppp1cb, *atp1a3a, atp1b3b, *ppp1cab, *prkacab, *crema, *mapk1, *atp2b2, bcl2b, *gnaq, *adcy9, *adra1aa, *prkacaa, *mapk3, *gnai2b, tpma, *camk2a, *cacna1da
	Vascular smooth muscle contraction	ramp2, *gna13a, calm2a, myl9b, *ppp1cb, *ppp1cab, *prkacab, *mapk1, *calcrla, *prkcea, *gnaq, *adcy9, *adra1aa, *prkacaa, *prkcda, *mapk3, *rhoab, *cacna1da
	Regulation of actin cytoskeleton	*limk1a, *hrasa, *gna13a, *fgf14, *rac1a, *itgb5, baiap2a, *cdc42, *kras, *chrm2a, *rhoab, *chrm4a, pfn2l, pik3r2, *actn4, pip5k1ab, *fgf13a, myl9b, pdgfaa, vav2, *ppp1cb, gng12a, *ppp1cab, *nckap1, *mapk1, crkl, *mapk3, crk
	FoxO signaling pathway	prkab1a, *hrasa, *foxo1a, gadd45ab, *pdpk1b, gadd45ba, homer1b, gadd45bb, *mapk8b, stat3, *irs2b, *foxg1a, *mapk1, *s1pr1, *kras, *plk2a, *mapk3, *foxo3b, *tgfbr1b, pik3r2
	Adherens junction	*actn4, *rac1a, csnk2b, ctnna1, baiap2a, tcf7l2, ctnna2, *mapk1, *cdc42, si:ch73-362m14.4, *mapk3, *rhoab, si:ch73-22o12.1, *tgfbr1b
	Oocyte meiosis	*ywhaba, *ar, *cpeb2, *camk2b1, calm2a, *ppp1cb, *ppp1cab, *prkacab, *mapk1, *ywhabl, *adcy9, ppp3r1b, *prkacaa, *mapk3, *ywhag1, *camk2a, *ywhag2
	Neuroactive ligand-receptor interaction	*grm5b, *gabbr1a, *gabrb4, *GRIK2, *aplnra, *aplnrb, *nr3c1, *lpar1, *gria4b, *gria2b, *sstr2a, *grin2aa, *htr1b, *s1pr1, *cnr1, grid2, *chrm2a, *adra2b, *lpar6a, *chrm4a, *gabrg2, *tacr3l, *oprl1, *gabra5, *htr7a, *chrnb2b, *mtnr1bb, *calcrla, *oprd1a, *gria3b, *grm3, *npy8br, *adra1aa, *trhra, mc4r, *drd1b
	Alanine, aspartate and glutamate metabolism	*gad1b, glulb, *gad2, gfpt1, abat, nat8l, rimkla
	Gap junction	*grm5b, *hrasa, cx43, pdgfaa, *lpar1, *prkacab, *mapk1, *kras, *adcy9, *gnaq, *prkacaa, *mapk3, *gnai2b, *drd1b
	Calcium signaling is shaded in green
